# Supplementary material for: Prevalence and associated factors of overweight and obesity among reproductive-aged women (15–49 years) in Ratnanagar Municipality, Chitwan district, Nepal
Source: PLoS One. 2025 Aug 6;20(8):e0329850. doi: 10.1371/journal.pone.0329850 (PMC12327652; doi:10.1371/journal.pone.0329850)
Supplement: S1 Data — (XLSX) [file pone.0329850.s001.xlsx]

## Sheet: Research SPSS
Form_No	Ward_No	QN.1_Age	QN.2_Religion	QN.3_Ethnicity	QN.4_Edu.Status	QN.5_Occupation	QN.6_Marital.Status	QN.7_If.Married_Edu.Status	QN.8_If.Married_Ocu.Status	QN.9_Family_Type	QN10_Family.Income	QN.11.1_Weight	QN.11.2_Height	QN.11.3_Waist_Circu	QN.11.4_Hip_Circu	QN.12_Vigorous.Physical.Activity	QN_12.1_Vigorous_Physical_Activity_Specify	QN.13_Time_spend_for_Vigorous.Physical.Activity	QN.13.1_Time_spend_for_Vigorous_Physical_Activity_Specify	QN.13.2_Time_spend_for_Vigorous_Physical_Activity_Specify	QN.14_Moderate_Physical_Activity	QN._14.1_moderate_Physical_Activity_Specify	QN_15.Time_Spend_for_Moderate_Activity	QN_15.1_Time_spend_For_Moderate_Activity_Specify	QN_15.2_Time_Spend_For_Moderate_	QN_16_Walking	QN_16.1_Time_Spend_for_Walking_Specify	QN_17_Time_Spend_For_Walking	QN_17.1_Time_Spend_for_Walking_Specify	QN_17.2_Time_Spend_For_walking_Specify	QN_18_Sitting	QN_18.1_Time_Spend_For_Sitting_Specify	QN_18.2_Time_Spend_For_Sitting_Specify	QN_19_Watching_TV	QN_20_Using_Food_As_Stress_Realiving	QN_21_If_Yes_Which_Food	QN_22_Alcohol_Consume	QN_23_If_Yes_Time	QN_24_Breakfast	QN_25_Sleeping	QN_26_Contraceptives	QN_27_if_Yes_Type	QN_28_Menstrual_Thyroid_Disorder	QN_29_.If_Yes_medication	QN_30_Eat_Away_From_Home	QN_31_Fasting	QN_32.1_rice	QN_32.2_Maize_Millet_Barely	QN_32.3_Pulses_legumes
87	1	2	1	2	3	1	1	3	3	1	1	67	155	92	102	2	#NULL!	#NULL!	#NULL!	#NULL!	1	7	1	7	#NULL!	2	#NULL!	#NULL!	#NULL!	0	1	8	#NULL!	1	2	#NULL!	2	#NULL!	4	9	1	2	2	#NULL!	3	4	1	3	2
99	1	2	1	2	3	4	1	4	5	1	3	48	160	78	90	2	#NULL!	#NULL!	#NULL!	#NULL!	1	7	1	6	#NULL!	2	#NULL!	#NULL!	#NULL!	0	1	4	#NULL!	2	1	1	2	#NULL!	4	9	1	1	2	#NULL!	1	4	1	4	2
100	1	2	1	2	2	5	1	2	6	1	2	69	158	100	100	2	#NULL!	#NULL!	#NULL!	#NULL!	1	7	1	6	#NULL!	2	#NULL!	#NULL!	#NULL!	0	1	5	#NULL!	1	2	#NULL!	2	#NULL!	1	9	2	#NULL!	1	1	2	4	1	4	3
18	1	1	1	2	3	5	1	5	1	1	2	54	151	85	93	2	#NULL!	#NULL!	#NULL!	#NULL!	1	7	1	4	#NULL!	2	#NULL!	#NULL!	#NULL!	0	1	8	#NULL!	4	2	#NULL!	2	#NULL!	4	9	2	#NULL!	2	#NULL!	5	4	1	4	2
83	1	3	1	2	2	5	1	2	2	1	1	71	157	100	101	2	#NULL!	#NULL!	#NULL!	#NULL!	1	7	1	5	#NULL!	2	#NULL!	#NULL!	#NULL!	0	1	10	#NULL!	3	2	#NULL!	1	5	4	9	2	#NULL!	2	#NULL!	3	4	1	2	2
92	1	3	1	2	2	5	1	3	5	1	3	83	149	116	112	2	#NULL!	#NULL!	#NULL!	#NULL!	1	7	1	5	#NULL!	1	7	1	1	0	1	2	#NULL!	3	2	#NULL!	2	#NULL!	4	9	2	#NULL!	2	#NULL!	3	1	1	4	3
97	1	1	1	2	3	4	1	2	2	1	1	76	163	101	103	2	#NULL!	#NULL!	#NULL!	#NULL!	1	7	1	5	#NULL!	2	#NULL!	#NULL!	#NULL!	0	1	8	#NULL!	3	2	#NULL!	2	#NULL!	4	9	2	#NULL!	2	#NULL!	2	4	1	4	2
168	13	3	1	2	1	4	1	1	2	1	1	46	152	67	89	2	#NULL!	#NULL!	#NULL!	#NULL!	1	7	1	4	#NULL!	1	7	1	1	0	1	4	#NULL!	2	2	#NULL!	2	#NULL!	4	9	1	2	2	#NULL!	2	4	1	3	2
193	13	2	1	5	5	6	2	#NULL!		1	2	61	141	95	96	2	#NULL!	#NULL!	#NULL!	#NULL!	1	7	1	5	#NULL!	1	3	2	#NULL!	30	1	7	#NULL!	3	2	#NULL!	2	#NULL!	1	9	2	#NULL!	2	#NULL!	2	4	1	3	2
194	13	1	1	2	4	6	2	#NULL!		1	2	43	159	65	82	2	#NULL!	#NULL!	#NULL!	#NULL!	1	7	1	4	#NULL!	2	#NULL!	#NULL!	#NULL!	0	1	6	#NULL!	1	2	#NULL!	2	#NULL!	4	9	2	#NULL!	2	#NULL!	2	4	1	3	3
212	13	1	4	5	4	6	2	#NULL!		1	2	58	164	85	95	2	#NULL!	#NULL!	#NULL!	#NULL!	1	7	1	4	#NULL!	2	#NULL!	#NULL!	#NULL!	0	1	4	#NULL!	4	2	#NULL!	2	#NULL!	2	9	2	#NULL!	2	#NULL!	1	4	1	4	2
233	8	3	1	1	3	4	1	3	1	1	2	66	157	102	99	2	#NULL!	#NULL!	#NULL!	#NULL!	1	7	1	4	#NULL!	2	#NULL!	#NULL!	#NULL!	0	1	4	#NULL!	2	2	#NULL!	2	#NULL!	4	9	2	#NULL!	2	#NULL!	1	4	1	4	2
274	8	4	1	5	4	4	1	4	5	1	3	56	147	99	95	2	#NULL!	#NULL!	#NULL!	#NULL!	1	7	1	4	#NULL!	2	#NULL!	#NULL!	#NULL!	0	1	7	#NULL!	1	2	#NULL!	2	#NULL!	1	9	2	#NULL!	2	#NULL!	3	1	1	3	2
7	1	3	1	2	5	5	1	3	5	1	3	58	156	72	60	2	#NULL!	#NULL!	#NULL!	#NULL!	1	7	1	3	#NULL!	2	#NULL!	#NULL!	#NULL!	0	1	6	#NULL!	4	2	#NULL!	2	#NULL!	4	9	2	#NULL!	2	#NULL!	5	4	1	2	2
14	1	3	1	2	1	5	1	3	1	2	2	54	154	83	91	1	7	1	8	#NULL!	1	7	1	3	#NULL!	1	7	2	#NULL!	30	1	2	#NULL!	4	2	#NULL!	2	#NULL!	4	9	2	#NULL!	1	2	5	4	1	4	2
15	1	3	1	2	1	5	1	1	1	2	2	59	149	96	100	1	7	1	8	#NULL!	1	7	1	3	#NULL!	1	3	2	#NULL!	30	1	1	#NULL!	4	2	#NULL!	2	#NULL!	1	9	2	#NULL!	2	#NULL!	5	4	1	2	3
17	1	2	1	2	5	5	1	3	1	2	2	57	162	84	95	2	#NULL!	#NULL!	#NULL!	#NULL!	1	4	1	3	#NULL!	1	3	1	1	0	1	3	#NULL!	4	2	#NULL!	2	#NULL!	1	9	2	#NULL!	2	#NULL!	5	4	1	4	2
19	1	3	1	2	3	5	1	5	1	1	1	51	152	79	85	2	#NULL!	#NULL!	#NULL!	#NULL!	1	3	1	3	#NULL!	1	7	1	1	0	1	1	#NULL!	2	2	#NULL!	2	#NULL!	4	9	2	#NULL!	2	#NULL!	5	4	1	3	2
25	1	4	1	2	1	5	1	1	1	2	2	68	165	96	99	1	5	1	5	#NULL!	1	3	1	3	#NULL!	1	7	1	1	0	1	3	#NULL!	4	2	#NULL!	2	#NULL!	4	9	2	#NULL!	2	#NULL!	5	4	1	4	2
30	1	2	1	2	2	4	1	2	2	1	1	47	156	82	88	2	#NULL!	#NULL!	#NULL!	#NULL!	1	7	1	3	#NULL!	1	3	2	#NULL!	30	1	8	#NULL!	4	2	#NULL!	1	4	4	9	2	#NULL!	2	#NULL!	5	4	1	2	2
32	1	4	1	2	2	5	1	2	2	2	2	46	153	81	90	1	3	1	4	#NULL!	1	7	1	3	#NULL!	1	7	1	1	0	1	3	#NULL!	3	2	#NULL!	2	#NULL!	4	9	2	#NULL!	1	#NULL!	3	4	1	4	2
77	1	2	1	2	3	4	1	3	5	1	2	45	170	63	86	2	#NULL!	#NULL!	#NULL!	#NULL!	1	3	1	1	#NULL!	1	7	2	#NULL!	30	1	10	#NULL!	1	1	1	2	#NULL!	4	9	2	#NULL!	1	1	2	4	1	4	3
98	1	4	1	2	2	4	1	2	6	1	2	60	147	92	94	1	7	1	3	#NULL!	1	7	1	3	#NULL!	1	7	1	1	0	1	5	#NULL!	4	2	#NULL!	2	#NULL!	1	9	1	1	2	#NULL!	2	1	1	2	2
102	1	2	1	2	3	4	1	3	5	1	2	39	155	65	79	1	1	1	3	#NULL!	1	7	1	3	#NULL!	2	#NULL!	#NULL!	#NULL!	0	1	8	#NULL!	2	1	1	2	#NULL!	4	9	2	#NULL!	2	#NULL!	3	4	1	4	2
122	13	3	4	1	4	4	1	4	5	1	3	52	147	83	89	2	#NULL!	#NULL!	#NULL!	#NULL!	1	7	1	2	#NULL!	1	5	2	#NULL!	30	1	3	#NULL!	2	2	#NULL!	2	#NULL!	4	9	2	#NULL!	1	1	5	1	1	2	2
136	13	2	1	2	3	4	1	3	5	1	3	61	157	94	102	2	#NULL!	#NULL!	#NULL!	#NULL!	1	7	1	3	#NULL!	2	#NULL!	#NULL!	#NULL!	0	1	4	#NULL!	3	1	1	2	#NULL!	4	9	2	#NULL!	1	#NULL!	3	4	1	4	2
163	13	3	1	2	3	4	1	3	2	1	2	68	149	98	99	2	#NULL!	#NULL!	#NULL!	#NULL!	1	7	1	3	#NULL!	1	3	2	#NULL!	30	1	5	#NULL!	1	2	#NULL!	2	#NULL!	4	9	1	1	2	#NULL!	2	4	1	2	2
166	13	2	4	1	2	1	1	4	5	1	3	59	155	88	102	2	#NULL!	#NULL!	#NULL!	#NULL!	1	7	1	3	#NULL!	2	#NULL!	#NULL!	#NULL!	0	1	2	#NULL!	1	1	1	2	#NULL!	2	9	2	#NULL!	1	1	4	4	1	3	3
167	13	2	4	1	1	4	1	1	5	3	3	46	151	78	92	2	#NULL!	#NULL!	#NULL!	#NULL!	1	7	1	3	#NULL!	2	#NULL!	#NULL!	#NULL!	0	1	6	#NULL!	1	2	#NULL!	2	#NULL!	4	9	2	#NULL!	2	#NULL!	3	4	1	3	2
200	13	3	1	2	5	1	1	5	1	1	3	53	150	87	90	2	#NULL!	#NULL!	#NULL!	#NULL!	1	7	1	3	#NULL!	2	#NULL!	#NULL!	#NULL!	0	1	3	#NULL!	2	2	#NULL!	2	#NULL!	1	9	2	#NULL!	2	#NULL!	2	1	1	2	2
201	13	3	1	2	5	1	1	5	3	1	2	53	150	87	90	2	#NULL!	#NULL!	#NULL!	#NULL!	1	7	1	3	#NULL!	2	#NULL!	#NULL!	#NULL!	0	1	1	#NULL!	4	2	#NULL!	2	#NULL!	1	9	2	#NULL!	2	#NULL!	2	1	1	1	1
214	8	1	1	1	2	4	1	2	2	1	1	54	155	90	95	2	#NULL!	#NULL!	#NULL!	#NULL!	1	7	1	2	#NULL!	2	#NULL!	#NULL!	#NULL!	0	1	4	#NULL!	1	2	#NULL!	2	#NULL!	2	9	1	1	1	2	3	4	1	4	2
219	8	4	1	1	1	4	1	1	2	1	1	61	153	87	93	1	7	1	8	#NULL!	1	7	1	2	#NULL!	2	#NULL!	#NULL!	#NULL!	0	1	2	#NULL!	3	2	#NULL!	2	#NULL!	2	9	2	#NULL!	2	#NULL!	2	4	1	1	2
222	8	4	4	1	1	4	1	1	2	1	2	78	152	115	117	2	#NULL!	#NULL!	#NULL!	#NULL!	1	7	1	2	#NULL!	1	7	1	1	0	1	6	#NULL!	4	2	#NULL!	2	#NULL!	1	9	2	#NULL!	1	2	2	4	1	3	3
231	8	3	3	4	4	4	1	5	3	1	2	54	164	87	92	2	#NULL!	#NULL!	#NULL!	#NULL!	1	7	1	3	#NULL!	2	#NULL!	#NULL!	#NULL!	0	1	3	#NULL!	4	2	#NULL!	2	#NULL!	4	9	2	#NULL!	1	1	1	4	1	3	2
232	8	2	1	5	3	4	1	5	4	1	2	66	148	98	98	2	#NULL!	#NULL!	#NULL!	#NULL!	1	7	1	3	#NULL!	2	#NULL!	#NULL!	#NULL!	0	1	3	#NULL!	4	2	#NULL!	2	#NULL!	4	9	2	#NULL!	2	#NULL!	3	4	1	4	2
273	8	4	1	2	2	4	1	3	5	2	3	72	152	103	106	2	#NULL!	#NULL!	#NULL!	#NULL!	1	5	1	1	#NULL!	2	#NULL!	#NULL!	#NULL!	0	1	8	#NULL!	4	2	#NULL!	2	#NULL!	1	9	2	#NULL!	2	#NULL!	2	4	1	4	2
35	1	3	1	2	2	5	1	2	1	1	2	67	149	89	94	2	#NULL!	#NULL!	#NULL!	#NULL!	1	7	1	8	#NULL!	1	7	1	1	0	1	6	#NULL!	3	2	#NULL!	2	#NULL!	4	9	2	#NULL!	2	#NULL!	2	4	1	2	2
36	1	4	1	2	2	5	1	2	1	1	2	78	156	92	96	2	#NULL!	#NULL!	#NULL!	#NULL!	1	7	1	8	#NULL!	1	7	1	1	0	1	6	#NULL!	3	2	#NULL!	2	#NULL!	4	9	2	#NULL!	2	#NULL!	3	4	1	2	2
42	1	2	1	2	2	5	1	2	1	2	1	60	145	54	58	2	#NULL!	#NULL!	#NULL!	#NULL!	2	#NULL!	#NULL!	#NULL!	#NULL!	2	#NULL!	#NULL!	#NULL!	0	1	10	#NULL!	1	2	#NULL!	2	#NULL!	1	9	2	#NULL!	2	#NULL!	3	4	1	2	2
150	13	4	1	5	3	2	1	4	6	2	2	49	148	83	90	2	#NULL!	#NULL!	#NULL!	#NULL!	1	7	1	8	#NULL!	1	7	1	1	0	1	4	#NULL!	2	2	#NULL!	2	#NULL!	4	9	2	#NULL!	2	#NULL!	4	4	1	3	2
175	13	2	1	2	3	4	1	4	5	1	3	59	148	98	98	2	#NULL!	#NULL!	#NULL!	#NULL!	1	7	1	8	#NULL!	2	#NULL!	#NULL!	#NULL!	0	1	3	#NULL!	1	2	#NULL!	2	#NULL!	2	9	2	#NULL!	1	#NULL!	2	4	1	2	2
207	13	4	1	5	4	1	1	3	6	1	2	66	154	93	100	2	#NULL!	#NULL!	#NULL!	#NULL!	2	#NULL!	#NULL!	#NULL!	#NULL!	2	#NULL!	#NULL!	#NULL!	0	1	3	#NULL!	3	1	1	2	#NULL!	4	9	2	#NULL!	2	#NULL!	2	1	1	3	3
208	13	4	1	5	3	1	1	3	3	1	2	66	154	93	100	2	#NULL!	#NULL!	#NULL!	#NULL!	2	#NULL!	#NULL!	#NULL!	#NULL!	2	#NULL!	#NULL!	#NULL!	0	1	2	#NULL!	3	1	1	2	#NULL!	4	9	2	#NULL!	2	#NULL!	2	1	1	3	3
217	8	1	1	1	4	6	2	#NULL!		1	2	50	150	76	84	2	#NULL!	#NULL!	#NULL!	#NULL!	2	#NULL!	#NULL!	#NULL!	#NULL!	2	#NULL!	#NULL!	#NULL!	0	1	5	#NULL!	1	2	#NULL!	2	#NULL!	2	9	1	#NULL!	2	#NULL!	2	4	1	4	2
247	8	3	1	5	4	4	1	4	5	1	3	61	152	95	93	2	#NULL!	#NULL!	#NULL!	#NULL!	2	#NULL!	#NULL!	#NULL!	#NULL!	1	7	2	#NULL!	30	1	2	#NULL!	4	2	#NULL!	2	#NULL!	4	9	2	#NULL!	2	#NULL!	1	4	1	2	1
269	8	1	1	5	4	6	2	#NULL!		1	2	54	157	82	93	2	#NULL!	#NULL!	#NULL!	#NULL!	2	#NULL!	#NULL!	#NULL!	#NULL!	1	7	2	#NULL!	30	1	5	#NULL!	4	2	#NULL!	2	#NULL!	4	9	2	#NULL!	2	#NULL!	4	4	1	4	2
270	8	2	1	5	5	6	2	#NULL!		1	3	41	150	71	83	2	#NULL!	#NULL!	#NULL!	#NULL!	1	#NULL!	#NULL!	#NULL!	#NULL!	1	7	1	1	0	1	8	#NULL!	4	2	#NULL!	2	#NULL!	4	9	2	#NULL!	2	#NULL!	4	4	1	1	4
34	1	4	1	2	3	1	3	#NULL!		1	2	76	154	116	120	2	#NULL!	#NULL!	#NULL!	#NULL!	1	7	1	7	#NULL!	1	7	1	1	0	1	10	#NULL!	2	2	#NULL!	2	#NULL!	1	8	2	#NULL!	2	#NULL!	1	1	1	3	2
86	1	3	1	2	2	1	1	1	3	1	1	58	150	94	60	2	#NULL!	#NULL!	#NULL!	#NULL!	1	7	1	7	#NULL!	2	#NULL!	#NULL!	#NULL!	0	1	10	#NULL!	3	2	#NULL!	2	#NULL!	4	8	2	#NULL!	1	1	3	4	1	4	2
95	1	2	1	5	4	4	1	4	5	1	3	69	154	100	108	2	#NULL!	#NULL!	#NULL!	#NULL!	1	7	1	6	#NULL!	1	7	2	#NULL!	30	1	2	#NULL!	2	2	#NULL!	2	#NULL!	4	8	2	#NULL!	2	#NULL!	3	4	1	4	2
96	1	2	1	2	2	5	1	2	1	1	1	52	151	85	90	2	#NULL!	#NULL!	#NULL!	#NULL!	1	7	1	6	#NULL!	2	#NULL!	#NULL!	#NULL!	0	1	5	#NULL!	3	2	#NULL!	2	#NULL!	4	8	2	#NULL!	2	#NULL!	1	4	1	4	2
103	1	3	1	2	2	5	1	2	1	1	3	61	143	85	96	2	#NULL!	#NULL!	#NULL!	#NULL!	1	7	1	6	#NULL!	1	7	1	1	0	1	4	#NULL!	4	2	#NULL!	2	#NULL!	1	8	2	#NULL!	1	2	3	4	1	2	2
105	1	3	1	2	2	4	1	3	5	1	4	51	161	81	93	2	#NULL!	#NULL!	#NULL!	#NULL!	1	7	1	6	#NULL!	1	7	1	1	0	1	8	#NULL!	2	2	#NULL!	2	#NULL!	1	8	2	#NULL!	2	#NULL!	2	4	1	2	2
106	1	3	1	2	2	5	1	3	1	2	2	55	149	82	90	2	#NULL!	#NULL!	#NULL!	#NULL!	1	7	1	6	#NULL!	1	7	1	1	0	1	6	#NULL!	2	1	1	2	#NULL!	4	8	1	2	2	#NULL!	2	1	1	3	2
160	13	4	1	5	4	1	1	5	5	3	3	51	147	83	93	2	#NULL!	#NULL!	#NULL!	#NULL!	1	7	1	7	#NULL!	1	7	2	#NULL!	30	1	5	#NULL!	4	2	#NULL!	2	#NULL!	4	8	2	#NULL!	2	#NULL!	1	4	1	2	2
173	13	1	4	2	4	6	2	#NULL!		1	3	65	157	78	84	2	#NULL!	#NULL!	#NULL!	#NULL!	1	7	1	6	#NULL!	1	7	1	1	0	1	5	#NULL!	4	1	1	2	#NULL!	4	8	2	#NULL!	2	#NULL!	3	4	1	2	2
188	13	2	1	2	2	5	1	2	6	1	1	45	154	78	82	2	#NULL!	#NULL!	#NULL!	#NULL!	1	7	1	6	#NULL!	1	7	1	1	0	1	5	#NULL!	4	2	#NULL!	2	#NULL!	1	8	1	1	2	#NULL!	2	4	1	4	3
189	13	2	1	2	2	4	1	3	6	1	2	42	146	71	83	2	#NULL!	#NULL!	#NULL!	#NULL!	1	7	1	6	#NULL!	2	#NULL!	#NULL!	#NULL!	0	1	3	#NULL!	1	2	#NULL!	2	#NULL!	1	8	2	#NULL!	2	#NULL!	2	4	1	4	3
213	8	1	4	5	5	6	2	#NULL!		1	1	49	152	75	90	2	#NULL!	#NULL!	#NULL!	#NULL!	1	6	1	6	#NULL!	2	#NULL!	#NULL!	#NULL!	0	1	2	#NULL!	4	2	#NULL!	2	#NULL!	2	8	2	#NULL!	2	#NULL!	1	4	1	4	2
223	8	1	1	5	4	6	2	#NULL!		1	1	55	141	92	95	2	#NULL!	#NULL!	#NULL!	#NULL!	1	7	1	6	#NULL!	1	7	1	1	0	1	2	#NULL!	4	2	#NULL!	2	#NULL!	4	8	2	#NULL!	2	#NULL!	2	4	1	4	4
240	8	3	1	5	4	4	1	4	5	1	3	72	164	95	102	2	#NULL!	#NULL!	#NULL!	#NULL!	1	7	1	6	#NULL!	1	7	2	#NULL!	30	1	3	#NULL!	2	2	#NULL!	2	#NULL!	2	8	2	#NULL!	2	1	1	1	1	3	2
277	8	2	4	2	2	4	1	2	2	1	1	46	149	77	88	2	#NULL!	1	7	#NULL!	1	7	1	6	#NULL!	1	7	1	1	0	1	4	#NULL!	1	1	4	2	#NULL!	3	8	2	#NULL!	2	#NULL!	3	4	1	2	2
307	8	4	1	5	4	4	1	4	5	1	3	52	148	83	93	2	#NULL!	#NULL!	#NULL!	#NULL!	1	7	1	6	#NULL!	1	7	1	1	0	1	4	#NULL!	3	2	#NULL!	2	#NULL!	3	8	2	#NULL!	1	2	1	2	1	4	3
5	1	3	1	2	3	5	1	3	5	1	3	74	153	109	106	2	#NULL!	#NULL!	#NULL!	#NULL!	1	7	1	4	#NULL!	1	7	1	1	0	1	6	#NULL!	4	2	#NULL!	2	#NULL!	4	8	2	#NULL!	2	#NULL!	5	1	1	4	2
33	1	2	1	5	5	4	1	3	5	2	4	51	143	96	98	2	#NULL!	#NULL!	#NULL!	#NULL!	1	7	1	4	#NULL!	2	#NULL!	#NULL!	#NULL!	0	1	6	#NULL!	3	2	#NULL!	2	#NULL!	4	8	2	#NULL!	2	#NULL!	3	4	1	2	2
75	1	3	1	2	2	5	1	2	1	1	2	51	149	80	95	2	#NULL!	#NULL!	#NULL!	#NULL!	1	7	1	4	#NULL!	1	7	2	#NULL!	30	1	5	#NULL!	1	2	#NULL!	2	#NULL!	4	8	2	#NULL!	1	1	2	4	1	2	2
79	1	3	1	2	5	5	1	3	3	1	3	58	156	84	95	2	#NULL!	#NULL!	#NULL!	#NULL!	1	7	1	4	#NULL!	2	#NULL!	#NULL!	#NULL!	0	1	13	#NULL!	1	2	#NULL!	2	#NULL!	4	8	2	#NULL!	2	#NULL!	3	4	1	4	2
80	1	3	1	2	3	1	1	3	1	1	2	62	157	94	100	1	2	1	6	#NULL!	1	7	1	4	#NULL!	1	7	1	1	0	1	5	#NULL!	2	2	#NULL!	2	#NULL!	1	8	1	1	2	#NULL!	3	4	1	2	2
84	1	4	1	2	2	1	5	#NULL!		1	1	54	157	81	96	2	#NULL!	#NULL!	#NULL!	#NULL!	1	7	1	4	#NULL!	1	7	1	1	0	1	10	#NULL!	2	2	#NULL!	2	#NULL!	4	8	2	#NULL!	2	#NULL!	1	4	1	2	2
88	1	2	1	2	3	4	1	2	2	1	1	46	150	80	92	1	2	1	8	#NULL!	1	7	1	4	#NULL!	2	#NULL!	#NULL!	#NULL!	0	1	10	#NULL!	3	2	#NULL!	2	#NULL!	2	8	2	#NULL!	2	#NULL!	3	1	1	4	2
93	1	2	1	5	4	4	1	4	5	1	3	58	157	90	86	2	#NULL!	#NULL!	#NULL!	#NULL!	1	7	1	5	#NULL!	1	7	1	1	0	1	3	#NULL!	2	2	#NULL!	2	#NULL!	4	8	2	#NULL!	1	2	1	4	1	3	2
94	1	2	1	5	4	4	1	4	5	1	3	58	157	90	86	2	#NULL!	#NULL!	#NULL!	#NULL!	1	7	1	5	#NULL!	1	7	1	1	0	1	3	#NULL!	2	2	#NULL!	2	#NULL!	4	8	2	#NULL!	1	2	1	4	1	2	3
116	13	4	1	2	4	6	2	#NULL!		1	2	83	144	105	123	2	#NULL!	#NULL!	#NULL!	#NULL!	1	7	1	4	#NULL!	1	7	1	1	0	1	5	#NULL!	2	2	#NULL!	2	#NULL!	1	8	2	#NULL!	2	#NULL!	5	4	1	2	2
148	13	1	1	1	5	6	2	#NULL!		1	2	46	149	64	90	2	#NULL!	#NULL!	#NULL!	#NULL!	1	7	1	4	#NULL!	1	7	1	1	0	1	5	#NULL!	3	2	#NULL!	2	#NULL!	4	8	2	#NULL!	2	#NULL!	5	4	1	2	2
153	13	1	1	5	4	6	2	#NULL!		1	3	50	145	87	90	2	#NULL!	#NULL!	#NULL!	#NULL!	1	7	1	5	#NULL!	1	7	2	#NULL!	30	1	6	#NULL!	1	2	#NULL!	2	#NULL!	4	8	2	#NULL!	2	#NULL!	3	4	1	3	2
155	13	2	1	5	4	4	1	5	5	1	3	62	162	93	98	2	#NULL!	#NULL!	#NULL!	#NULL!	1	7	1	4	#NULL!	1	7	1	1	0	1	5	#NULL!	2	2	#NULL!	2	#NULL!	4	8	2	#NULL!	2	#NULL!	2	4	1	3	2
156	13	1	1	5	4	6	2	#NULL!		1	2	55	152	88	91	2	#NULL!	#NULL!	#NULL!	#NULL!	1	7	1	4	#NULL!	2	#NULL!	#NULL!	#NULL!	0	1	2	#NULL!	2	1	1	2	#NULL!	1	8	2	#NULL!	2	#NULL!	4	4	1	2	2
159	13	3	1	5	5	1	1	5	3	3	4	68	153	95	102	2	#NULL!	#NULL!	#NULL!	#NULL!	1	7	1	5	#NULL!	2	#NULL!	#NULL!	#NULL!	0	1	5	#NULL!	4	2	#NULL!	2	#NULL!	2	8	2	#NULL!	2	#NULL!	2	4	1	3	1
161	13	2	1	5	4	4	1	4	5	1	3	45	143	86	88	2	#NULL!	#NULL!	#NULL!	#NULL!	1	7	1	5	#NULL!	1	7	1	1	0	1	5	#NULL!	1	2	#NULL!	2	#NULL!	4	8	2	#NULL!	1	2	1	1	1	2	2
170	13	3	1	2	1	4	1	1	2	1	1	50	147	77	87	2	#NULL!	#NULL!	#NULL!	#NULL!	1	7	1	5	#NULL!	2	#NULL!	#NULL!	#NULL!	0	1	5	#NULL!	4	2	#NULL!	2	#NULL!	1	8	2	#NULL!	2	#NULL!	3	4	1	2	2
171	13	3	1	5	1	5	1	1	2	1	2	68	152	76	85	2	#NULL!	#NULL!	#NULL!	#NULL!	1	7	1	5	#NULL!	1	7	1	1	0	1	5	#NULL!	4	2	#NULL!	2	#NULL!	4	8	2	#NULL!	2	#NULL!	1	4	1	2	2
174	13	2	4	2	5	6	2	#NULL!		3	3	58	160	85	89	2	#NULL!	#NULL!	#NULL!	#NULL!	1	7	1	5	#NULL!	1	7	1	1	0	1	5	#NULL!	2	1	1	2	#NULL!	4	8	2	#NULL!	2	#NULL!	3	4	1	2	2
176	13	4	1	2	3	4	1	4	5	1	3	68	145	104	104	2	#NULL!	#NULL!	#NULL!	#NULL!	1	7	1	5	#NULL!	1	7	1	1	0	1	5	#NULL!	2	1	1	2	#NULL!	1	8	2	#NULL!	2	#NULL!	2	4	1	2	2
178	13	2	1	1	3	4	1	3	5	1	3	62	154	92	96	2	#NULL!	#NULL!	#NULL!	#NULL!	1	7	1	4	#NULL!	2	#NULL!	#NULL!	#NULL!	0	1	5	#NULL!	1	1	1	2	#NULL!	2	8	2	#NULL!	2	#NULL!	2	4	1	2	3
190	13	3	1	5	2	4	1	3	5	1	2	62	150	94	99	2	#NULL!	#NULL!	#NULL!	#NULL!	1	7	1	5	#NULL!	2	#NULL!	#NULL!	#NULL!	0	1	5	#NULL!	1	2	#NULL!	2	#NULL!	1	8	2	#NULL!	2	#NULL!	1	4	1	3	2
195	13	3	1	2	1	4	1	1	2	1	1	78	146	122	128	2	#NULL!	#NULL!	#NULL!	#NULL!	1	7	1	5	#NULL!	1	3	2	#NULL!	30	1	7	#NULL!	4	2	#NULL!	2	#NULL!	2	8	2	#NULL!	2	#NULL!	2	4	1	4	3
204	13	3	1	5	3	4	1	3	5	1	2	63	150	92	99	2	#NULL!	#NULL!	#NULL!	#NULL!	1	7	1	5	#NULL!	2	#NULL!	#NULL!	#NULL!	0	1	6	#NULL!	1	2	#NULL!	2	#NULL!	4	8	1	1	2	#NULL!	1	4	1	3	2
205	13	3	1	5	5	1	1	5	3	3	3	56	151	86	95	2	#NULL!	#NULL!	#NULL!	#NULL!	1	7	1	5	#NULL!	2	#NULL!	#NULL!	#NULL!	0	1	3	#NULL!	1	2	#NULL!	2	#NULL!	1	8	2	#NULL!	2	#NULL!	2	4	1	3	2
218	8	2	1	2	5	6	1	5	3	1	3	47	156	72	84	2	#NULL!	#NULL!	#NULL!	#NULL!	1	7	1	4	#NULL!	1	7	2	#NULL!	30	1	6	#NULL!	4	2	#NULL!	2	#NULL!	4	8	2	#NULL!	2	#NULL!	1	4	1	4	2
245	8	4	1	5	4	4	1	4	5	1	3	63	150	96	100	2	#NULL!	#NULL!	#NULL!	#NULL!	1	7	1	4	#NULL!	1	7	2	#NULL!	30	1	8	#NULL!	2	2	#NULL!	2	#NULL!	2	8	2	#NULL!	2	#NULL!	2	1	1	2	2
262	8	2	4	1	4	2	1	4	4	3	2	45	147	80	86	2	#NULL!	#NULL!	#NULL!	#NULL!	1	7	1	4	#NULL!	2	#NULL!	#NULL!	#NULL!	0	1	3	#NULL!	4	2	#NULL!	2	#NULL!	4	8	2	#NULL!	2	#NULL!	4	4	1	3	2
265	8	4	1	5	5	1	1	5	3	1	4	64	159	87	98	2	#NULL!	#NULL!	#NULL!	#NULL!	1	7	1	5	#NULL!	2	#NULL!	#NULL!	#NULL!	0	1	4	#NULL!	4	1	4	2	#NULL!	4	8	2	#NULL!	2	#NULL!	4	1	1	4	2
266	8	1	1	2	4	6	2	#NULL!		1	2	46	147	77	87	2	#NULL!	#NULL!	#NULL!	#NULL!	1	7	1	4	#NULL!	2	#NULL!	#NULL!	#NULL!	0	1	7	#NULL!	1	2	#NULL!	2	#NULL!	1	8	2	#NULL!	2	#NULL!	4	4	1	4	2
283	8	4	1	2	1	4	1	2	3	1	3	85	159	113	112	1	2	1	2	#NULL!	1	7	1	4	#NULL!	1	7	1	1	0	1	3	#NULL!	4	2	#NULL!	2	#NULL!	1	8	2	#NULL!	2	#NULL!	2	4	1	2	2
291	8	2	1	2	5	4	1	5	5	1	4	60	161	87	96	2	#NULL!	#NULL!	#NULL!	#NULL!	1	7	1	4	#NULL!	2	#NULL!	#NULL!	#NULL!	0	1	3	#NULL!	1	2	#NULL!	2	#NULL!	1	8	2	#NULL!	2	#NULL!	2	1	1	4	3
293	8	4	1	2	5	2	1	5	5	3	4	51	150	85	90	2	#NULL!	#NULL!	#NULL!	#NULL!	1	7	1	4	#NULL!	1	7	2	#NULL!	30	1	3	#NULL!	2	2	#NULL!	2	#NULL!	1	8	2	#NULL!	2	#NULL!	1	1	1	4	2
311	8	3	1	5	4	1	1	5	3	3	2	63	152	92	198	2	#NULL!	#NULL!	#NULL!	#NULL!	1	7	1	5	#NULL!	1	7	2	#NULL!	30	1	3	#NULL!	4	2	#NULL!	2	#NULL!	1	8	2	#NULL!	2	#NULL!	2	1	1	4	3
1	1	3	1	2	3	5	1	1	1	3	2	55	159	81	90	1	7	1	7	#NULL!	1	7	1	3	#NULL!	1	7	2	#NULL!	30	1	1	#NULL!	4	2	#NULL!	2	#NULL!	4	8	2	#NULL!	1	2	2	4	1	2	2
3	1	3	1	2	3	5	1	3	1	1	1	53	164	77	90	1	7	1	6	#NULL!	1	7	1	3	#NULL!	1	7	1	1	0	1	2	#NULL!	4	2	#NULL!	2	#NULL!	4	8	2	#NULL!	1	1	5	4	1	2	3
11	1	3	1	2	4	5	1	3	4	2	1	82	153	50	117	1	2	1	6	#NULL!	1	7	1	3	#NULL!	1	7	2	#NULL!	30	1	1	#NULL!	4	2	#NULL!	2	#NULL!	2	8	2	#NULL!	2	#NULL!	5	4	1	3	2
13	1	3	1	2	4	5	1	3	6	2	2	54	151	88	94	1	2	1	8	#NULL!	1	7	1	3	#NULL!	1	7	1	1	0	1	2	#NULL!	3	2	#NULL!	2	#NULL!	4	8	2	#NULL!	2	#NULL!	5	4	1	3	3
21	1	3	1	2	1	1	1	4	3	1	2	61	143	101	102	2	#NULL!	#NULL!	#NULL!	#NULL!	1	7	1	3	#NULL!	1	7	2	#NULL!	30	1	3	#NULL!	4	2	#NULL!	2	#NULL!	1	8	2	#NULL!	2	#NULL!	1	4	1	4	2
22	1	4	1	2	2	4	1	5	3	2	4	62	153	96	99	2	#NULL!	#NULL!	#NULL!	#NULL!	1	7	1	3	#NULL!	1	7	1	1	0	1	3	#NULL!	4	2	#NULL!	2	#NULL!	1	8	2	#NULL!	2	#NULL!	5	4	1	2	2
24	1	2	1	2	5	6	2	#NULL!		1	2	50	155	78	95	2	#NULL!	#NULL!	#NULL!	#NULL!	1	7	1	3	#NULL!	1	7	1	1	0	1	3	#NULL!	4	2	#NULL!	2	#NULL!	1	8	2	#NULL!	2	#NULL!	2	4	1	4	2
26	1	3	1	2	2	5	1	2	1	1	1	44	148	77	86	2	#NULL!	#NULL!	#NULL!	#NULL!	1	7	1	3	#NULL!	1	7	1	1	0	1	5	#NULL!	4	2	#NULL!	2	#NULL!	4	8	2	#NULL!	2	#NULL!	5	4	1	4	2
28	1	4	1	2	2	4	1	3	2	1	2	63	158	92	95	2	#NULL!	#NULL!	#NULL!	#NULL!	1	7	1	3	#NULL!	1	7	1	1	0	1	7	#NULL!	1	2	#NULL!	2	#NULL!	4	8	1	2	2	#NULL!	5	4	1	2	2
29	1	3	1	2	2	5	1	1	2	1	2	47	145	78	90	1	3	1	4	#NULL!	1	7	1	3	#NULL!	1	7	1	1	0	1	3	#NULL!	3	1	1	2	#NULL!	4	8	1	1	2	#NULL!	5	4	1	3	2
31	1	2	1	2	3	4	1	2	2	1	1	53	147	86	96	2	#NULL!	#NULL!	#NULL!	#NULL!	1	7	1	3	#NULL!	1	3	2	#NULL!	30	1	8	#NULL!	4	2	#NULL!	1	4	4	8	2	#NULL!	2	#NULL!	3	4	1	2	2
37	1	4	1	2	3	5	1	4	5	1	2	58	153	81	62	1	2	1	2	#NULL!	1	7	1	2	#NULL!	2	#NULL!	#NULL!	#NULL!	0	1	3	#NULL!	1	2	#NULL!	2	#NULL!	4	8	2	#NULL!	2	#NULL!	1	4	1	2	2
39	1	3	2	2	3	1	3	#NULL!		1	3	87	154	41	105	2	#NULL!	#NULL!	#NULL!	#NULL!	1	7	1	3	#NULL!	1	7	1	1	0	1	4	#NULL!	3	2	#NULL!	2	#NULL!	4	8	2	#NULL!	1	2	1	4	1	3	3
40	1	3	1	2	2	5	1	3	5	1	2	84	152	44	105	1	5	1	2	#NULL!	1	7	1	2	#NULL!	1	4	2	#NULL!	30	1	5	#NULL!	3	2	#NULL!	2	#NULL!	1	8	2	#NULL!	1	2	1	4	1	2	2
41	1	3	1	2	5	2	1	4	5	2	3	71	163	91	103	1	2	1	2	#NULL!	1	7	1	2	#NULL!	1	7	2	#NULL!	30	1	6	#NULL!	3	2	#NULL!	2	#NULL!	2	8	2	#NULL!	2	#NULL!	1	4	1	2	2
44	1	2	1	2	2	5	1	2	1	2	1	49	156	84	88	1	2	1	3	#NULL!	1	7	1	1	#NULL!	1	7	2	#NULL!	30	1	4	#NULL!	3	2	#NULL!	2	#NULL!	1	8	2	#NULL!	2	#NULL!	2	4	1	3	2
53	1	3	1	2	2	1	1	2	3	1	2	61	152	102	100	1	1	1	1	#NULL!	1	7	1	2	#NULL!	1	7	2	#NULL!	30	1	6	#NULL!	1	2	#NULL!	2	#NULL!	2	8	2	#NULL!	2	#NULL!	1	4	1	4	3
55	1	3	1	2	4	5	1	3	5	2	3	49	143	93	92	1	5	1	3	#NULL!	1	7	1	2	#NULL!	1	3	2	#NULL!	30	1	3	#NULL!	2	2	#NULL!	2	#NULL!	1	8	2	#NULL!	2	#NULL!	1	4	1	3	3
56	1	2	1	2	2	5	1	3	5	3	3	40	153	72	83	2	#NULL!	#NULL!	#NULL!	#NULL!	1	7	1	2	#NULL!	2	#NULL!	#NULL!	#NULL!	0	1	10	#NULL!	1	2	#NULL!	2	#NULL!	2	8	2	#NULL!	2	#NULL!	3	4	1	4	3
58	1	3	1	5	4	2	1	4	5	3	3	57	150	89	96	2	#NULL!	#NULL!	#NULL!	#NULL!	1	7	1	2	#NULL!	1	7	2	#NULL!	30	1	6	#NULL!	3	2	#NULL!	2	#NULL!	1	8	2	#NULL!	2	#NULL!	1	2	1	3	3
59	1	2	1	2	2	5	1	2	3	3	2	61	152	99	96	1	4	1	3	#NULL!	1	7	1	2	#NULL!	1	7	1	1	0	1	2	#NULL!	3	2	#NULL!	2	#NULL!	2	8	2	#NULL!	1	1	2	4	1	2	2
61	1	4	2	2	2	4	1	2	3	1	3	55	146	92	96	2	#NULL!	#NULL!	#NULL!	#NULL!	1	7	1	2	#NULL!	2	#NULL!	#NULL!	#NULL!	0	1	5	#NULL!	1	1	1	2	#NULL!	4	8	1	1	2	#NULL!	2	4	1	2	2
62	1	2	1	2	3	4	1	3	3	3	1	51	151	81	90	2	#NULL!	#NULL!	#NULL!	#NULL!	1	7	1	2	#NULL!	2	#NULL!	#NULL!	#NULL!	0	1	8	#NULL!	2	2	#NULL!	2	#NULL!	4	8	2	#NULL!	2	#NULL!	3	4	1	2	2
63	1	2	1	2	2	4	1	3	5	3	1	34	136	61	76	2	#NULL!	#NULL!	#NULL!	#NULL!	1	7	1	2	#NULL!	2	#NULL!	#NULL!	#NULL!	0	1	10	#NULL!	1	2	#NULL!	2	#NULL!	4	8	2	#NULL!	2	#NULL!	2	1	1	2	2
64	1	1	1	2	4	6	2	#NULL!		1	1	40	151	61	80	2	#NULL!	#NULL!	#NULL!	#NULL!	1	2	1	2	#NULL!	1	2	2	#NULL!	30	1	3	#NULL!	1	2	#NULL!	2	#NULL!	4	8	2	#NULL!	2	#NULL!	2	4	1	4	2
66	1	3	1	2	2	4	1	2	2	1	1	52	152	84	89	2	#NULL!	#NULL!	#NULL!	#NULL!	1	7	1	2	#NULL!	2	#NULL!	#NULL!	#NULL!	0	1	8	#NULL!	1	2	#NULL!	2	#NULL!	1	8	2	#NULL!	2	#NULL!	3	4	1	2	2
68	1	1	1	2	4	6	2	#NULL!		1	3	54	151	79	98	2	#NULL!	#NULL!	#NULL!	#NULL!	1	7	1	2	#NULL!	2	#NULL!	#NULL!	#NULL!	0	1	3	#NULL!	1	2	#NULL!	2	#NULL!	4	8	2	#NULL!	2	#NULL!	3	4	1	2	2
69	1	1	1	2	4	6	2	#NULL!		1	3	52	161	69	91	1	1	1	2	#NULL!	1	7	1	2	#NULL!	2	#NULL!	#NULL!	#NULL!	0	1	3	#NULL!	3	2	#NULL!	2	#NULL!	2	8	2	#NULL!	2	#NULL!	1	4	1	2	2
71	1	1	1	2	4	6	2	#NULL!		1	1	50	159	64	91	2	#NULL!	#NULL!	#NULL!	#NULL!	1	7	1	2	#NULL!	2	#NULL!	#NULL!	#NULL!	0	1	6	#NULL!	1	2	#NULL!	2	#NULL!	4	8	2	#NULL!	2	#NULL!	4	4	1	2	2
76	1	2	1	2	2	5	1	2	1	1	1	53	157	71	74	2	#NULL!	#NULL!	#NULL!	#NULL!	1	7	1	2	#NULL!	1	7	2	#NULL!	30	1	2	#NULL!	1	1	1	2	#NULL!	1	8	2	#NULL!	2	#NULL!	3	4	1	4	3
78	1	1	1	2	3	6	2	#NULL!		1	2	39	157	65	85	2	#NULL!	#NULL!	#NULL!	#NULL!	1	7	1	3	#NULL!	2	#NULL!	#NULL!	#NULL!	0	1	10	#NULL!	1	2	#NULL!	2	#NULL!	4	8	2	#NULL!	2	#NULL!	3	4	1	2	2
85	1	2	1	2	2	5	1	2	3	3	1	58	160	83	92	2	#NULL!	#NULL!	#NULL!	#NULL!	1	7	1	3	#NULL!	1	7	2	#NULL!	30	1	10	#NULL!	1	2	#NULL!	2	#NULL!	4	8	2	#NULL!	2	#NULL!	3	4	1	4	2
104	1	1	1	2	4	6	2	#NULL!		1	2	41	158	68	85	2	#NULL!	#NULL!	#NULL!	#NULL!	1	7	1	3	#NULL!	2	#NULL!	#NULL!	#NULL!	0	1	8	#NULL!	3	1	1	2	#NULL!	4	8	2	#NULL!	2	#NULL!	3	4	1	4	4
108	13	4	1	5	3	4	1	3	6	1	2	83	151	114	122	1	7	1	3	#NULL!	1	7	1	2	#NULL!	1	7	2	#NULL!	30	1	5	#NULL!	3	2	#NULL!	2	#NULL!	1	8	2	#NULL!	2	#NULL!	2	4	1	2	3
109	13	4	1	5	1	4	1	2	3	3	3	59	144	100	110	2	#NULL!	#NULL!	#NULL!	#NULL!	1	7	1	3	#NULL!	2	#NULL!	#NULL!	#NULL!	0	1	5	#NULL!	3	2	#NULL!	2	#NULL!	2	8	2	#NULL!	2	#NULL!	3	4	1	2	1
111	13	2	1	5	3	5	1	4	5	1	3	73	153	100	111	2	#NULL!	#NULL!	#NULL!	#NULL!	1	7	1	2	#NULL!	2	#NULL!	#NULL!	#NULL!	0	1	8	#NULL!	1	2	#NULL!	2	#NULL!	1	8	2	#NULL!	2	#NULL!	4	4	1	2	2
113	13	3	1	2	2	5	1	3	5	3	3	66	148	86	96	1	3	1	2	#NULL!	1	7	1	2	#NULL!	2	#NULL!	#NULL!	#NULL!	0	1	8	#NULL!	2	2	#NULL!	2	#NULL!	1	8	2	#NULL!	2	#NULL!	1	4	1	2	2
114	13	2	1	5	4	1	1	4	3	3	2	46	141	80	91	2	#NULL!	#NULL!	#NULL!	#NULL!	1	7	1	2	#NULL!	1	7	2	#NULL!	30	1	5	#NULL!	4	2	#NULL!	2	#NULL!	1	8	2	#NULL!	2	#NULL!	1	2	1	2	2
117	13	3	1	5	4	4	1	4	5	1	3	51	141	88	98	2	#NULL!	#NULL!	#NULL!	#NULL!	1	7	1	3	#NULL!	2	#NULL!	#NULL!	#NULL!	0	1	7	#NULL!	1	2	#NULL!	2	#NULL!	4	8	2	#NULL!	2	#NULL!	1	1	1	2	2
118	13	3	1	2	4	4	1	4	4	3	2	63	162	82	90	1	1	1	5	#NULL!	1	7	1	2	#NULL!	2	#NULL!	#NULL!	#NULL!	0	1	8	#NULL!	4	2	#NULL!	2	#NULL!	1	8	2	#NULL!	2	#NULL!	1	4	1	2	2
123	13	4	1	5	1	4	1	1	1	1	1	60	154	102	98	2	#NULL!	#NULL!	#NULL!	#NULL!	1	7	1	3	#NULL!	1	7	2	#NULL!	30	1	8	#NULL!	2	2	#NULL!	2	#NULL!	4	8	2	#NULL!	2	#NULL!	3	4	1	3	2
124	13	3	2	2	1	5	1	2	1	3	3	54	154	79	94	1	7	1	7	#NULL!	1	7	1	2	#NULL!	2	#NULL!	#NULL!	#NULL!	0	1	1	#NULL!	3	2	#NULL!	2	#NULL!	1	8	2	#NULL!	2	#NULL!	2	4	1	2	2
126	13	2	1	2	4	6	2	#NULL!		1	1	75	153	92	102	1	3	1	4	#NULL!	1	7	1	2	#NULL!	1	7	2	#NULL!	30	1	7	#NULL!	1	2	#NULL!	2	#NULL!	1	8	2	#NULL!	2	#NULL!	4	4	1	2	2
127	13	3	2	2	1	4	1	1	1	2	2	63	115	95	98	2	#NULL!	#NULL!	#NULL!	#NULL!	1	7	1	2	#NULL!	1	3	2	#NULL!	30	1	7	#NULL!	2	2	#NULL!	2	#NULL!	4	8	2	#NULL!	2	#NULL!	2	4	1	3	2
128	13	3	2	2	1	4	1	1	4	1	1	66	153	94	98	2	#NULL!	#NULL!	#NULL!	#NULL!	1	7	1	2	#NULL!	2	#NULL!	#NULL!	#NULL!	0	1	8	#NULL!	4	2	#NULL!	2	#NULL!	4	8	2	#NULL!	2	#NULL!	3	4	1	2	2
129	13	1	1	2	4	6	2	#NULL!		3	2	57	155	85	96	2	#NULL!	#NULL!	#NULL!	#NULL!	1	7	1	2	#NULL!	2	#NULL!	#NULL!	#NULL!	0	1	5	#NULL!	3	2	#NULL!	2	#NULL!	2	8	2	#NULL!	2	#NULL!	3	4	1	3	2
130	13	1	1	2	4	6	2	#NULL!		3	2	40	154	72	85	2	#NULL!	#NULL!	#NULL!	#NULL!	1	7	1	2	#NULL!	2	#NULL!	#NULL!	#NULL!	0	1	4	#NULL!	3	2	#NULL!	2	#NULL!	2	8	2	#NULL!	2	#NULL!	3	4	1	4	3
131	13	3	1	5	4	4	1	4	3	1	3	60	156	92	96	1	3	1	2	#NULL!	1	7	1	2	#NULL!	1	7	1	1	0	1	10	#NULL!	3	2	#NULL!	2	#NULL!	4	8	2	#NULL!	2	#NULL!	2	1	1	2	2
132	13	1	4	2	4	6	2	#NULL!		3	3	46	155	86	90	2	#NULL!	#NULL!	#NULL!	#NULL!	1	7	1	2	#NULL!	2	#NULL!	#NULL!	#NULL!	0	1	3	#NULL!	1	2	#NULL!	2	#NULL!	2	8	2	#NULL!	2	#NULL!	3	4	1	3	2
134	13	2	1	2	3	1	1	3	3	1	3	65	151	102	105	2	#NULL!	#NULL!	#NULL!	#NULL!	1	7	1	2	#NULL!	2	#NULL!	#NULL!	#NULL!	0	1	7	#NULL!	3	2	#NULL!	2	#NULL!	4	8	2	#NULL!	2	#NULL!	4	4	1	3	2
137	13	2	1	2	2	2	1	2	5	1	3	47	156	78	86	2	#NULL!	#NULL!	#NULL!	#NULL!	1	7	1	2	#NULL!	2	#NULL!	#NULL!	#NULL!	0	1	2	#NULL!	1	2	#NULL!	2	#NULL!	1	8	2	#NULL!	2	#NULL!	1	4	1	4	2
138	13	3	1	5	4	2	1	4	5	1	3	60	153	89	98	2	#NULL!	#NULL!	#NULL!	#NULL!	1	7	1	2	#NULL!	1	7	1	1	0	1	5	#NULL!	4	2	#NULL!	2	#NULL!	4	8	2	#NULL!	2	#NULL!	5	1	1	3	2
139	13	2	1	5	5	2	2	#NULL!		1	3	51	157	74	84	2	#NULL!	#NULL!	#NULL!	#NULL!	1	7	1	2	#NULL!	2	#NULL!	#NULL!	#NULL!	0	1	4	#NULL!	2	2	#NULL!	1	4	1	8	2	#NULL!	2	#NULL!	3	1	1	3	2
140	13	2	1	2	5	2	2	#NULL!		1	2	73	164	85	102	2	#NULL!	#NULL!	#NULL!	#NULL!	1	7	1	2	#NULL!	1	4	1	1	0	1	2	#NULL!	4	2	#NULL!	2	#NULL!	4	8	2	#NULL!	2	#NULL!	2	4	1	2	2
141	13	3	1	1	2	4	1	2	2	1	1	59	149	95	98	2	#NULL!	#NULL!	#NULL!	#NULL!	1	7	1	3	#NULL!	2	#NULL!	#NULL!	#NULL!	0	1	10	#NULL!	4	2	#NULL!	2	#NULL!	2	8	2	#NULL!	2	#NULL!	2	1	1	2	2
142	13	4	1	1	1	1	1	2	2	1	2	67	156	109	101	1	2	1	3	#NULL!	1	7	1	2	#NULL!	2	#NULL!	#NULL!	#NULL!	0	1	8	#NULL!	3	2	#NULL!	2	#NULL!	4	8	2	#NULL!	2	#NULL!	3	4	1	2	2
144	13	3	2	2	3	1	1	3	5	3	1	61	153	90	99	2	#NULL!	#NULL!	#NULL!	#NULL!	1	7	1	2	#NULL!	2	#NULL!	#NULL!	#NULL!	0	1	5	#NULL!	3	2	#NULL!	2	#NULL!	4	8	2	#NULL!	2	#NULL!	3	4	1	3	3
146	13	3	1	2	3	4	1	3	5	3	3	60	154	85	97	1	1	1	2	#NULL!	1	7	1	2	#NULL!	1	7	1	1	0	1	3	#NULL!	4	2	#NULL!	2	#NULL!	1	8	2	#NULL!	1	2	2	4	1	4	3
151	13	3	1	5	3	4	1	3	5	1	3	52	148	80	91	2	#NULL!	#NULL!	#NULL!	#NULL!	1	7	1	3	#NULL!	1	7	2	#NULL!	30	1	3	#NULL!	2	2	#NULL!	2	#NULL!	4	8	2	#NULL!	1	2	2	4	1	2	3
157	13	4	1	5	4	1	1	5	1	1	2	71	157	97	103	2	#NULL!	#NULL!	#NULL!	#NULL!	1	7	1	3	#NULL!	2	#NULL!	#NULL!	#NULL!	0	1	3	#NULL!	2	2	#NULL!	2	#NULL!	1	8	2	#NULL!	1	1	1	1	1	4	2
164	13	3	1	5	1	4	1	1	2	1	2	56	151	94	97	2	#NULL!	#NULL!	#NULL!	#NULL!	1	7	1	3	#NULL!	2	#NULL!	#NULL!	#NULL!	0	1	3	#NULL!	2	2	#NULL!	2	#NULL!	4	8	2	#NULL!	2	#NULL!	2	4	1	3	2
172	13	4	4	2	1	5	5	#NULL!		1	1	62	148	91	102	1	7	1	10	#NULL!	1	7	1	3	#NULL!	2	#NULL!	#NULL!	#NULL!	0	1	2	#NULL!	4	2	#NULL!	2	#NULL!	1	8	2	#NULL!	2	#NULL!	1	4	1	4	2
180	13	4	1	2	2	4	1	1	2	1	1	54	160	87	94	1	3	1	4	#NULL!	1	3	1	2	#NULL!	2	#NULL!	#NULL!	#NULL!	0	1	10	#NULL!	1	2	#NULL!	2	#NULL!	4	8	2	#NULL!	2	#NULL!	2	4	1	2	2
182	13	2	1	2	2	4	1	3	2	1	1	39	144	74	80	2	#NULL!	#NULL!	#NULL!	#NULL!	1	7	1	2	#NULL!	2	#NULL!	#NULL!	#NULL!	0	1	8	#NULL!	4	2	#NULL!	2	#NULL!	2	8	2	#NULL!	1	1	4	4	1	2	3
183	13	2	1	2	1	4	1	1	2	1	1	59	156	82	92	1	7	1	2	#NULL!	1	7	1	3	#NULL!	2	#NULL!	#NULL!	#NULL!	0	1	8	#NULL!	4	2	#NULL!	2	#NULL!	3	8	1	1	2	#NULL!	2	4	1	4	4
184	13	4	1	2	1	4	1	1	2	1	1	63	150	96	104	1	3	1	2	#NULL!	1	7	1	2	#NULL!	1	2	2	#NULL!	30	1	8	#NULL!	4	2	#NULL!	2	#NULL!	1	8	2	#NULL!	2	#NULL!	1	4	1	3	2
185	13	2	4	2	4	4	1	4	2	1	2	50	153	78	90	2	#NULL!	#NULL!	#NULL!	#NULL!	1	7	1	2	#NULL!	1	7	1	1	0	1	8	#NULL!	4	2	#NULL!	2	#NULL!	1	8	1	2	2	#NULL!	2	4	1	4	3
186	13	4	1	5	2	1	1	2	2	1	2	65	150	101	113	1	3	1	4	#NULL!	1	7	1	2	#NULL!	2	#NULL!	#NULL!	#NULL!	0	1	6	#NULL!	4	2	#NULL!	2	#NULL!	1	8	2	#NULL!	2	#NULL!	2	4	1	2	2
187	13	3	1	5	2	4	1	2	2	1	1	78	146	122	128	2	#NULL!	#NULL!	#NULL!	#NULL!	1	2	1	2	#NULL!	2	#NULL!	#NULL!	#NULL!	0	1	8	#NULL!	2	2	#NULL!	2	#NULL!	2	8	2	#NULL!	2	#NULL!	2	4	1	3	2
192	13	3	1	2	3	4	1	3	5	1	3	72	149	82	88	2	#NULL!	#NULL!	#NULL!	#NULL!	1	7	1	3	#NULL!	1	7	1	1	0	1	5	#NULL!	1	1	1	2	#NULL!	3	8	2	#NULL!	2	#NULL!	1	4	1	3	2
196	13	4	1	2	2	1	1	2	3	1	2	75	154	96	105	2	#NULL!	#NULL!	#NULL!	#NULL!	1	7	1	3	#NULL!	2	#NULL!	#NULL!	#NULL!	0	1	4	#NULL!	4	2	#NULL!	2	#NULL!	4	8	2	#NULL!	1	2	2	4	1	2	2
198	13	4	2	1	1	5	1	1	2	1	1	67	155	98	100	1	3	1	8	#NULL!	1	7	1	3	#NULL!	2	#NULL!	#NULL!	#NULL!	0	1	3	#NULL!	2	2	#NULL!	2	#NULL!	1	8	2	#NULL!	2	#NULL!	3	4	1	3	2
202	13	3	1	5	5	1	1	5	3	1	2	65	159	94	98	2	#NULL!	#NULL!	#NULL!	#NULL!	1	7	1	3	#NULL!	2	#NULL!	#NULL!	#NULL!	0	1	1	#NULL!	4	2	#NULL!	2	#NULL!	2	8	2	#NULL!	2	#NULL!	2	1	1	2	3
206	13	4	1	2	3	5	1	3	5	1	3	55	152	89	91	2	#NULL!	#NULL!	#NULL!	#NULL!	1	7	1	2	#NULL!	1	7	1	1	0	1	5	#NULL!	4	2	#NULL!	2	#NULL!	1	8	2	#NULL!	2	#NULL!	5	1	1	2	2
209	13	1	1	2	3	4	1	3	5	1	3	51	149	84	92	2	#NULL!	#NULL!	#NULL!	#NULL!	1	1	1	2	#NULL!	2	#NULL!	#NULL!	#NULL!	0	1	8	#NULL!	1	2	#NULL!	2	#NULL!	2	8	2	#NULL!	2	#NULL!	2	4	1	2	2
211	13	3	4	1	2	4	1	2	2	1	2	51	148	93	94	2	#NULL!	#NULL!	#NULL!	#NULL!	1	7	1	2	#NULL!	2	#NULL!	#NULL!	#NULL!	0	1	3	#NULL!	2	1	4	1	2	4	8	2	#NULL!	2	#NULL!	2	4	1	4	2
224	8	3	1	5	5	1	1	5	1	3	1	63	152	92	98	2	#NULL!	#NULL!	#NULL!	#NULL!	1	7	1	1	#NULL!	1	7	2	#NULL!	30	1	4	#NULL!	4	2	#NULL!	2	#NULL!	1	8	2	#NULL!	2	#NULL!	2	2	1	1	2
242	8	3	1	5	5	1	1	5	3	1	1	50	157	84	97	2	#NULL!	#NULL!	#NULL!	#NULL!	1	7	1	2	#NULL!	2	#NULL!	#NULL!	#NULL!	0	1	4	#NULL!	2	2	#NULL!	2	#NULL!	1	8	2	#NULL!	2	#NULL!	4	1	1	4	2
243	8	3	1	5	2	1	1	2	3	1	2	73	154	104	106	2	#NULL!	#NULL!	#NULL!	#NULL!	1	7	1	2	#NULL!	2	#NULL!	#NULL!	#NULL!	0	1	4	#NULL!	4	2	#NULL!	2	#NULL!	4	8	2	#NULL!	2	#NULL!	1	4	1	2	2
244	8	3	3	4	1	4	1	2	3	1	2	57	155	94	94	2	#NULL!	#NULL!	#NULL!	#NULL!	1	7	1	2	#NULL!	1	7	1	1	0	1	4	#NULL!	2	2	#NULL!	2	#NULL!	2	8	2	#NULL!	1	#NULL!	2	4	1	4	4
246	8	4	1	2	1	4	1	2	2	1	1	92	161	150	110	2	#NULL!	#NULL!	#NULL!	#NULL!	1	7	1	2	#NULL!	1	3	2	#NULL!	30	1	4	#NULL!	1	2	#NULL!	2	#NULL!	1	8	2	#NULL!	2	#NULL!	2	4	1	2	2
252	8	3	3	4	1	4	1	3	1	3	1	57	154	94	89	2	#NULL!	#NULL!	#NULL!	#NULL!	1	7	1	2	#NULL!	1	7	2	#NULL!	30	1	5	#NULL!	4	2	#NULL!	2	#NULL!	1	8	2	#NULL!	2	#NULL!	2	4	1	3	2
254	8	2	3	4	1	4	1	1	1	1	1	42	149	78	85	2	#NULL!	#NULL!	#NULL!	#NULL!	1	7	1	2	#NULL!	2	#NULL!	#NULL!	#NULL!	0	1	4	#NULL!	1	2	#NULL!	2	#NULL!	2	8	2	#NULL!	2	#NULL!	1	4	1	3	2
255	8	3	1	5	3	4	1	3	2	1	1	64	154	100	105	2	#NULL!	#NULL!	#NULL!	#NULL!	1	7	1	2	#NULL!	2	#NULL!	#NULL!	#NULL!	0	1	2	#NULL!	4	2	#NULL!	2	#NULL!	4	8	2	#NULL!	2	#NULL!	2	1	1	3	2
256	8	2	1	1	1	4	1	2	5	1	2	66	164	97	100	2	#NULL!	#NULL!	#NULL!	#NULL!	1	7	1	2	#NULL!	2	#NULL!	#NULL!	#NULL!	0	1	6	#NULL!	4	2	#NULL!	2	#NULL!	1	8	2	#NULL!	2	#NULL!	2	1	1	3	2
259	8	2	1	1	3	4	1	4	5	1	2	48	148	81	86	2	#NULL!	#NULL!	#NULL!	#NULL!	2	7	1	2	#NULL!	2	#NULL!	#NULL!	#NULL!	0	1	4	#NULL!	4	2	#NULL!	2	#NULL!	1	8	2	#NULL!	2	#NULL!	1	4	1	2	2
261	8	3	1	2	4	2	1	5	5	1	3	54	150	90	96	2	#NULL!	#NULL!	#NULL!	#NULL!	1	7	1	2	#NULL!	1	7	2	#NULL!	30	1	3	#NULL!	2	2	#NULL!	2	#NULL!	4	8	2	#NULL!	2	#NULL!	2	4	1	3	2
264	8	3	1	2	3	1	1	3	3	1	1	55	155	92	96	2	#NULL!	#NULL!	#NULL!	#NULL!	1	7	1	3	#NULL!	2	#NULL!	#NULL!	#NULL!	0	1	3	#NULL!	4	2	#NULL!	2	#NULL!	1	8	1	1	2	#NULL!	2	4	1	2	1
271	8	2	1	2	4	4	1	5	5	3	4	49	153	77	84	2	#NULL!	#NULL!	#NULL!	#NULL!	1	7	1	2	#NULL!	2	#NULL!	#NULL!	#NULL!	0	1	9	#NULL!	1	2	#NULL!	2	#NULL!	2	8	2	#NULL!	2	#NULL!	2	1	1	3	3
272	8	3	1	2	1	4	1	1	2	1	1	55	155	92	96	2	#NULL!	#NULL!	#NULL!	#NULL!	1	7	1	2	#NULL!	2	#NULL!	#NULL!	#NULL!	0	1	7	#NULL!	2	2	#NULL!	2	#NULL!	2	8	2	#NULL!	2	#NULL!	2	4	1	2	2
275	8	4	1	5	3	1	1	3	3	1	2	62	161	94	93	2	#NULL!	#NULL!	#NULL!	#NULL!	1	7	1	2	#NULL!	2	#NULL!	#NULL!	#NULL!	0	1	4	#NULL!	4	2	#NULL!	2	#NULL!	1	8	2	#NULL!	1	#NULL!	2	4	1	3	3
276	8	3	1	2	3	4	1	3	1	1	2	87	153	107	123	1	2	1	2	#NULL!	1	7	1	2	#NULL!	2	#NULL!	#NULL!	#NULL!	0	1	7	#NULL!	2	2	#NULL!	2	#NULL!	2	8	2	#NULL!	1	1	3	1	1	2	2
282	8	3	1	5	4	1	1	5	3	1	3	85	165	106	109	2	#NULL!	#NULL!	#NULL!	#NULL!	1	7	1	3	#NULL!	2	#NULL!	#NULL!	#NULL!	0	1	3	#NULL!	4	2	#NULL!	2	#NULL!	2	8	1	2	2	#NULL!	2	4	1	3	3
284	8	2	1	2	5	4	1	5	3	1	2	59	150	88	94	2	#NULL!	#NULL!	#NULL!	#NULL!	1	7	1	2	#NULL!	2	#NULL!	#NULL!	#NULL!	0	1	4	#NULL!	4	2	#NULL!	2	#NULL!	2	8	2	#NULL!	2	#NULL!	2	4	1	4	2
285	8	2	2	2	3	1	2	#NULL!		1	2	47	142	83	90	2	#NULL!	#NULL!	#NULL!	#NULL!	1	7	1	2	#NULL!	2	#NULL!	#NULL!	#NULL!	0	1	2	#NULL!	4	2	#NULL!	2	#NULL!	1	8	2	#NULL!	2	#NULL!	5	4	1	3	3
287	8	2	1	5	4	1	1	4	3	1	3	61	138	92	100	2	#NULL!	#NULL!	#NULL!	#NULL!	1	7	1	2	#NULL!	2	#NULL!	#NULL!	#NULL!	0	1	3	#NULL!	3	2	#NULL!	2	#NULL!	4	8	2	#NULL!	2	#NULL!	3	4	1	3	3
288	8	4	2	2	2	4	1	2	1	1	1	65	156	98	99	1	5	1	2	#NULL!	1	7	1	2	#NULL!	2	#NULL!	#NULL!	#NULL!	0	1	5	#NULL!	4	2	#NULL!	2	#NULL!	2	8	2	#NULL!	1	#NULL!	1	4	1	2	2
289	8	4	2	2	1	4	1	1	3	1	2	79	157	106	108	2	#NULL!	#NULL!	#NULL!	#NULL!	1	7	1	2	#NULL!	2	#NULL!	#NULL!	#NULL!	0	1	4	#NULL!	4	2	#NULL!	2	#NULL!	1	8	2	#NULL!	2	#NULL!	2	4	1	3	2
292	8	4	1	5	3	4	1	3	3	1	1	60	149	87	97	2	#NULL!	#NULL!	#NULL!	#NULL!	1	7	1	2	#NULL!	1	7	2	#NULL!	30	1	6	#NULL!	4	2	#NULL!	2	#NULL!	4	8	2	#NULL!	1	1	2	4	1	2	3
297	8	3	1	1	2	4	1	2	2	1	1	51	150	75	92	2	#NULL!	#NULL!	#NULL!	#NULL!	1	7	1	3	#NULL!	2	#NULL!	#NULL!	#NULL!	0	1	4	#NULL!	4	2	#NULL!	2	#NULL!	4	8	2	#NULL!	2	#NULL!	1	4	1	3	2
300	8	4	1	5	3	4	1	4	3	1	2	54	148	92	90	2	#NULL!	#NULL!	#NULL!	#NULL!	1	7	1	2	#NULL!	2	#NULL!	#NULL!	#NULL!	0	1	4	#NULL!	2	2	#NULL!	2	#NULL!	2	8	2	#NULL!	2	#NULL!	2	1	1	3	1
301	8	3	1	2	4	4	1	5	5	1	4	61	154	89	97	2	#NULL!	#NULL!	#NULL!	#NULL!	1	7	1	2	#NULL!	2	#NULL!	#NULL!	#NULL!	0	1	3	#NULL!	2	2	#NULL!	2	#NULL!	4	8	2	#NULL!	2	#NULL!	4	4	1	3	3
302	8	2	1	5	5	6	2	#NULL!		1	1	38	151	73	78	2	#NULL!	#NULL!	#NULL!	#NULL!	1	7	1	3	#NULL!	2	#NULL!	#NULL!	#NULL!	0	1	4	#NULL!	1	2	#NULL!	2	#NULL!	1	8	2	#NULL!	2	#NULL!	4	4	1	2	2
303	8	2	1	2	5	6	2	#NULL!		1	2	55	149	82	92	2	#NULL!	#NULL!	#NULL!	#NULL!	1	7	1	3	#NULL!	2	#NULL!	#NULL!	#NULL!	0	1	4	#NULL!	1	2	#NULL!	2	#NULL!	2	8	2	#NULL!	2	#NULL!	4	4	1	4	2
304	8	2	1	2	4	4	1	5	4	1	2	61	164	83	94	2	#NULL!	#NULL!	#NULL!	#NULL!	1	7	1	3	#NULL!	1	7	2	#NULL!	30	1	3	#NULL!	2	2	#NULL!	2	#NULL!	2	8	2	#NULL!	2	#NULL!	4	4	1	3	2
305	8	3	1	5	4	4	1	5	5	1	2	59	152	92	95	2	#NULL!	#NULL!	#NULL!	#NULL!	1	7	1	2	#NULL!	1	7	2	#NULL!	30	1	5	#NULL!	2	2	#NULL!	2	#NULL!	1	8	2	#NULL!	2	#NULL!	1	4	1	3	3
306	8	2	1	5	5	1	1	5	3	3	2	60	158	89	99	2	#NULL!	#NULL!	#NULL!	#NULL!	1	7	1	3	#NULL!	2	#NULL!	#NULL!	#NULL!	0	1	2	#NULL!	2	2	#NULL!	2	#NULL!	4	8	2	#NULL!	2	#NULL!	2	4	1	2	2
308	8	2	1	5	3	4	1	4	5	1	3	55	164	81	94	2	#NULL!	#NULL!	#NULL!	#NULL!	1	7	1	3	#NULL!	2	#NULL!	#NULL!	#NULL!	0	1	5	#NULL!	4	2	#NULL!	2	#NULL!	4	8	2	#NULL!	2	#NULL!	2	4	1	4	2
309	8	4	1	5	1	4	1	1	2	1	1	66	153	108	98	2	#NULL!	#NULL!	#NULL!	#NULL!	1	7	1	2	#NULL!	1	7	2	#NULL!	30	1	3	#NULL!	4	2	#NULL!	2	#NULL!	4	8	2	#NULL!	2	#NULL!	4	4	1	3	3
310	8	3	1	5	4	4	1	5	5	1	2	67	158	97	100	2	#NULL!	#NULL!	#NULL!	#NULL!	1	7	1	1	#NULL!	2	#NULL!	#NULL!	#NULL!	0	1	3	#NULL!	3	2	#NULL!	2	#NULL!	2	8	2	#NULL!	2	#NULL!	2	4	1	3	2
312	8	4	1	5	3	4	1	4	5	1	3	81	152	113	114	2	#NULL!	#NULL!	#NULL!	#NULL!	1	7	1	2	#NULL!	2	#NULL!	#NULL!	#NULL!	0	1	5	#NULL!	2	2	#NULL!	2	#NULL!	1	8	2	#NULL!	2	#NULL!	3	4	1	4	3
313	8	4	4	1	1	4	1	2	2	1	1	78	152	115	117	2	#NULL!	#NULL!	#NULL!	#NULL!	1	7	1	2	#NULL!	1	7	1	1	0	1	6	#NULL!	4	2	#NULL!	2	#NULL!	1	8	2	#NULL!	1	2	2	4	1	3	3
314	8	1	1	5	4	6	2	#NULL!		1	3	44	158	68	83	2	#NULL!	#NULL!	#NULL!	#NULL!	1	7	1	3	#NULL!	1	7	2	#NULL!	30	1	4	#NULL!	1	2	#NULL!	2	#NULL!	1	8	2	#NULL!	2	#NULL!	4	4	1	3	3
315	8	2	1	2	2	4	1	2	2	1	1	85	154	105	112	2	#NULL!	#NULL!	#NULL!	#NULL!	1	7	1	2	#NULL!	1	5	1	1	0	1	6	#NULL!	2	1	4	2	#NULL!	2	8	2	#NULL!	2	#NULL!	4	4	1	3	2
318	8	4	1	2	3	4	1	4	5	1	3	86	154	114	111	2	#NULL!	#NULL!	#NULL!	#NULL!	1	7	1	2	#NULL!	2	#NULL!	#NULL!	#NULL!	0	1	4	#NULL!	4	2	#NULL!	2	#NULL!	1	8	2	#NULL!	2	#NULL!	2	4	1	2	2
4	1	3	1	2	1	1	1	3	1	2	2	56	153	69	63	2	#NULL!	#NULL!	#NULL!	#NULL!	1	7	1	8	#NULL!	1	7	2	#NULL!	30	1	2	#NULL!	4	2	#NULL!	2	#NULL!	2	8	2	#NULL!	1	1	5	4	1	3	3
10	1	3	1	2	3	5	1	3	1	1	2	60	151	64	56	2	#NULL!	#NULL!	#NULL!	#NULL!	2	#NULL!	#NULL!	#NULL!	#NULL!	1	7	2	#NULL!	30	1	5	#NULL!	2	2	#NULL!	2	#NULL!	4	8	2	#NULL!	2	#NULL!	5	2	1	4	3
70	1	1	1	2	4	6	2	#NULL!		1	2	44	156	62	87	2	#NULL!	#NULL!	#NULL!	#NULL!	2	#NULL!	#NULL!	#NULL!	#NULL!	2	#NULL!	#NULL!	#NULL!	0	1	10	#NULL!	1	2	#NULL!	2	#NULL!	1	8	2	#NULL!	2	#NULL!	2	4	1	2	2
91	1	4	1	5	4	4	1	4	4	1	3	68	157	100	94	2	#NULL!	#NULL!	#NULL!	#NULL!	1	7	1	9	#NULL!	1	7	1	1	0	1	3	#NULL!	3	2	#NULL!	2	#NULL!	4	8	2	#NULL!	2	#NULL!	1	4	1	4	3
101	1	2	1	2	2	5	1	2	1	1	1	46	162	77	85	2	#NULL!	#NULL!	#NULL!	#NULL!	1	7	1	8	#NULL!	2	#NULL!	#NULL!	#NULL!	0	1	4	#NULL!	4	2	#NULL!	2	#NULL!	4	8	2	#NULL!	2	#NULL!	1	4	1	4	3
133	13	1	1	2	4	6	2	#NULL!		1	3	44	146	77	82	2	#NULL!	#NULL!	#NULL!	#NULL!	2	#NULL!	#NULL!	#NULL!	#NULL!	2	#NULL!	#NULL!	#NULL!	0	1	4	#NULL!	1	2	#NULL!	2	#NULL!	2	8	2	#NULL!	2	#NULL!	2	4	1	2	2
154	13	4	1	5	5	1	1	5	3	3	3	96	153	126	127	2	#NULL!	#NULL!	#NULL!	#NULL!	2	#NULL!	#NULL!	#NULL!	#NULL!	2	#NULL!	#NULL!	#NULL!	0	1	7	#NULL!	4	2	#NULL!	2	#NULL!	1	8	2	#NULL!	1	1	3	4	1	2	2
169	13	2	3	4	5	6	2	#NULL!		1	2	66	158	92	103	2	#NULL!	#NULL!	#NULL!	#NULL!	2	#NULL!	#NULL!	#NULL!	#NULL!	2	#NULL!	#NULL!	#NULL!	0	1	5	#NULL!	1	2	#NULL!	2	#NULL!	1	8	2	1	1	1	4	4	1	4	2
177	13	2	4	1	3	4	1	3	5	1	3	64	160	96	96	2	#NULL!	#NULL!	#NULL!	#NULL!	1	7	1	8	#NULL!	1	7	2	#NULL!	30	1	3	#NULL!	1	1	1	2	#NULL!	4	8	2	#NULL!	2	#NULL!	1	4	1	3	2
191	13	2	4	2	1	4	1	2	2	1	2	49	148	78	84	2	#NULL!	#NULL!	#NULL!	#NULL!	2	#NULL!	#NULL!	#NULL!	#NULL!	1	7	2	#NULL!	30	1	8	#NULL!	2	2	#NULL!	2	#NULL!	4	8	2	#NULL!	2	#NULL!	5	1	1	2	4
197	13	1	1	2	4	6	2	#NULL!		1	2	61	154	84	93	2	#NULL!	#NULL!	#NULL!	#NULL!	2	#NULL!	#NULL!	#NULL!	#NULL!	2	#NULL!	#NULL!	#NULL!	0	1	7	#NULL!	4	2	#NULL!	2	#NULL!	4	8	2	#NULL!	2	#NULL!	2	4	1	4	2
210	13	1	1	2	4	6	2	#NULL!		1	1	62	152	91	102	2	#NULL!	#NULL!	#NULL!	#NULL!	2	#NULL!	#NULL!	#NULL!	#NULL!	2	#NULL!	#NULL!	#NULL!	0	1	3	#NULL!	1	2	#NULL!	2	#NULL!	2	8	2	#NULL!	2	#NULL!	2	4	1	2	2
215	8	3	1	1	1	4	1	1	4	1	1	51	143	95	92	2	#NULL!	#NULL!	#NULL!	#NULL!	2	#NULL!	#NULL!	#NULL!	#NULL!	2	#NULL!	#NULL!	#NULL!	0	1	8	#NULL!	4	2	#NULL!	1	2	4	8	2	#NULL!	2	#NULL!	2	1	1	4	3
225	8	4	1	5	3	4	1	3	5	1	3	73	153	105	110	2	#NULL!	#NULL!	#NULL!	#NULL!	2	#NULL!	#NULL!	#NULL!	#NULL!	2	#NULL!	#NULL!	#NULL!	0	1	6	#NULL!	2	2	#NULL!	2	#NULL!	2	8	2	#NULL!	2	#NULL!	1	2	1	1	1
228	8	2	1	5	5	2	1	5	5	3	4	68	161	96	102	2	#NULL!	#NULL!	#NULL!	#NULL!	2	#NULL!	#NULL!	#NULL!	#NULL!	2	#NULL!	#NULL!	#NULL!	0	1	3	#NULL!	4	2	#NULL!	2	#NULL!	2	8	2	#NULL!	2	#NULL!	2	4	1	2	1
229	8	2	1	5	5	4	1	5	5	1	3	61	153	87	93	2	#NULL!	#NULL!	#NULL!	#NULL!	2	#NULL!	#NULL!	#NULL!	#NULL!	2	#NULL!	#NULL!	#NULL!	0	1	6	#NULL!	1	2	#NULL!	2	#NULL!	1	8	2	#NULL!	2	#NULL!	2	4	1	4	3
230	8	3	1	5	4	1	1	5	3	1	3	64	153	95	99	2	#NULL!	#NULL!	#NULL!	#NULL!	2	#NULL!	#NULL!	#NULL!	#NULL!	1	7	2	#NULL!	30	1	5	#NULL!	2	2	#NULL!	2	#NULL!	1	8	2	#NULL!	1	1	1	4	1	2	1
263	8	3	1	5	2	4	1	2	2	1	1	65	146	104	105	2	#NULL!	#NULL!	#NULL!	#NULL!	2	#NULL!	#NULL!	#NULL!	#NULL!	1	4	2	#NULL!	30	1	3	#NULL!	4	2	#NULL!	2	#NULL!	3	8	2	#NULL!	2	#NULL!	2	2	1	3	2
268	8	1	1	5	4	6	2	#NULL!		1	3	42	156	70	80	2	#NULL!	#NULL!	#NULL!	#NULL!	2	#NULL!	#NULL!	#NULL!	#NULL!	2	#NULL!	#NULL!	#NULL!	0	1	5	#NULL!	1	2	#NULL!	2	#NULL!	4	8	2	#NULL!	2	#NULL!	4	4	1	4	2
286	8	1	1	5	4	6	2	#NULL!		1	3	44	155	76	80	2	#NULL!	#NULL!	#NULL!	#NULL!	2	#NULL!	#NULL!	#NULL!	#NULL!	2	#NULL!	#NULL!	#NULL!	0	1	4	#NULL!	1	2	#NULL!	2	#NULL!	1	8	2	#NULL!	2	#NULL!	4	4	1	3	2
296	8	3	1	2	4	4	1	4	5	1	1	64	154	90	99	2	#NULL!	#NULL!	#NULL!	#NULL!	2	#NULL!	#NULL!	#NULL!	#NULL!	2	#NULL!	#NULL!	#NULL!	0	1	4	#NULL!	4	2	#NULL!	2	#NULL!	2	8	2	#NULL!	2	#NULL!	4	4	1	2	2
299	8	2	3	4	1	4	1	1	1	1	1	48	149	74	78	2	#NULL!	#NULL!	#NULL!	#NULL!	2	#NULL!	#NULL!	#NULL!	#NULL!	1	7	1	1	0	1	2	#NULL!	2	2	#NULL!	2	#NULL!	4	8	2	#NULL!	2	#NULL!	2	4	1	3	2
316	8	1	1	1	3	4	1	3	2	1	1	50	150	76	84	2	#NULL!	#NULL!	#NULL!	#NULL!	2	#NULL!	#NULL!	#NULL!	#NULL!	2	#NULL!	#NULL!	#NULL!	0	1	5	#NULL!	1	2	#NULL!	2	#NULL!	2	8	1	1	2	#NULL!	4	4	1	3	3
317	8	3	1	1	1	4	1	1	2	1	1	51	143	95	92	2	#NULL!	#NULL!	#NULL!	#NULL!	2	#NULL!	#NULL!	#NULL!	#NULL!	2	#NULL!	#NULL!	#NULL!	0	1	3	#NULL!	4	2	#NULL!	2	#NULL!	2	8	1	1	2	#NULL!	2	4	1	3	3
89	1	4	1	2	1	4	1	1	2	1	1	68	154	98	100	2	#NULL!	#NULL!	#NULL!	#NULL!	1	7	1	6	#NULL!	1	7	1	1	0	1	9	#NULL!	3	2	#NULL!	2	#NULL!	4	7	2	#NULL!	1	1	3	4	1	4	2
107	13	4	4	2	1	1	1	2	3	1	2	75	147	99	100	2	#NULL!	#NULL!	#NULL!	#NULL!	1	7	1	7	#NULL!	1	7	1	1	0	1	5	#NULL!	3	1	1	2	#NULL!	4	7	2	#NULL!	2	#NULL!	4	4	1	2	2
158	13	4	1	5	3	1	1	3	2	1	2	80	148	105	107	2	#NULL!	#NULL!	#NULL!	#NULL!	1	7	1	6	#NULL!	1	7	1	1	0	1	3	#NULL!	2	1	1	2	#NULL!	1	7	1	#NULL!	2	#NULL!	2	4	1	3	3
27	1	3	1	2	4	2	1	3	2	1	2	67	153	93	104	2	#NULL!	#NULL!	#NULL!	#NULL!	1	7	1	4	#NULL!	1	7	1	1	0	1	1	#NULL!	4	2	#NULL!	2	#NULL!	1	7	1	2	2	#NULL!	5	4	1	3	2
51	1	4	1	2	2	1	1	2	1	2	2	61	155	109	99	2	#NULL!	#NULL!	#NULL!	#NULL!	1	7	1	4	#NULL!	1	7	2	#NULL!	30	1	4	#NULL!	3	2	#NULL!	2	#NULL!	4	7	2	#NULL!	2	#NULL!	4	4	1	2	2
81	1	3	1	2	3	1	1	3	1	1	2	59	156	89	97	2	#NULL!	#NULL!	#NULL!	#NULL!	1	7	1	4	#NULL!	1	7	2	#NULL!	30	1	10	#NULL!	2	2	#NULL!	2	#NULL!	4	7	2	#NULL!	2	#NULL!	3	4	1	4	2
253	8	2	3	4	1	4	1	1	1	3	1	39	150	72	82	2	#NULL!	#NULL!	#NULL!	#NULL!	1	7	1	4	#NULL!	2	#NULL!	#NULL!	#NULL!	0	1	5	#NULL!	4	2	#NULL!	2	#NULL!	4	7	2	#NULL!	2	#NULL!	5	4	1	2	2
279	8	3	1	2	4	4	1	4	3	1	3	59	154	85	93	2	#NULL!	#NULL!	#NULL!	#NULL!	1	7	1	4	#NULL!	2	#NULL!	#NULL!	#NULL!	0	1	3	#NULL!	4	2	#NULL!	2	#NULL!	1	7	1	1	2	#NULL!	4	1	1	2	2
290	8	3	2	2	3	4	1	4	5	1	4	58	162	81	94	2	#NULL!	#NULL!	#NULL!	#NULL!	1	7	1	4	#NULL!	2	#NULL!	#NULL!	#NULL!	0	1	2	#NULL!	4	2	#NULL!	1	4	1	7	2	#NULL!	2	#NULL!	4	4	1	2	2
9	1	2	1	2	4	6	2	#NULL!		1	2	45	157	84	67	2	#NULL!	#NULL!	#NULL!	#NULL!	1	2	1	2	#NULL!	1	7	2	#NULL!	30	1	6	#NULL!	4	2	#NULL!	2	#NULL!	4	7	2	#NULL!	2	#NULL!	5	4	1	4	3
16	1	3	1	2	4	5	1	4	5	1	3	54	154	90	97	2	#NULL!	#NULL!	#NULL!	#NULL!	1	7	1	3	#NULL!	2	#NULL!	#NULL!	#NULL!	0	1	7	#NULL!	3	2	#NULL!	2	#NULL!	2	7	2	#NULL!	1	1	5	4	1	4	2
46	1	2	1	2	2	4	1	2	1	2	1	64	161	58	56	1	3	1	4	#NULL!	1	7	1	1	#NULL!	2	#NULL!	#NULL!	#NULL!	0	1	6	#NULL!	1	2	#NULL!	2	#NULL!	1	7	2	#NULL!	2	#NULL!	3	4	1	2	2
48	1	4	1	2	2	5	1	1	1	3	1	72	155	107	101	1	3	1	4	#NULL!	1	7	1	3	#NULL!	2	#NULL!	#NULL!	#NULL!	0	1	3	#NULL!	3	2	#NULL!	2	#NULL!	2	7	2	#NULL!	1	1	1	1	1	2	3
49	1	4	1	2	1	5	1	2	2	1	1	66	158	98	101	2	#NULL!	#NULL!	#NULL!	#NULL!	1	7	1	3	#NULL!	1	7	1	1	0	1	2	#NULL!	2	2	#NULL!	2	#NULL!	2	7	2	#NULL!	2	#NULL!	3	4	1	3	2
60	1	3	1	2	3	1	1	3	3	1	4	73	156	109	107	2	#NULL!	#NULL!	#NULL!	#NULL!	1	7	1	3	#NULL!	1	7	2	#NULL!	30	1	2	#NULL!	3	2	#NULL!	2	#NULL!	1	7	2	#NULL!	2	#NULL!	3	4	1	2	1
65	1	2	1	2	2	5	1	3	3	3	1	57	154	84	94	1	2	1	3	#NULL!	1	7	1	2	#NULL!	2	#NULL!	#NULL!	#NULL!	0	1	6	#NULL!	3	2	#NULL!	2	#NULL!	1	7	1	4	2	#NULL!	2	4	1	2	2
67	1	3	1	2	1	5	1	2	2	3	2	60	160	84	97	1	3	1	8	#NULL!	1	7	1	2	#NULL!	1	7	1	1	0	1	2	#NULL!	1	2	#NULL!	2	#NULL!	1	7	1	1	2	#NULL!	3	4	1	2	2
73	1	4	1	2	2	5	1	2	1	1	2	60	155	92	95	1	7	1	7	#NULL!	1	7	1	3	#NULL!	1	7	2	#NULL!	30	1	2	#NULL!	2	2	#NULL!	2	#NULL!	4	7	2	#NULL!	1	2	3	4	1	2	2
74	1	4	1	2	2	5	1	2	1	1	2	61	52	84	94	1	7	1	6	#NULL!	1	7	1	3	#NULL!	2	#NULL!	#NULL!	#NULL!	0	1	4	#NULL!	1	2	#NULL!	2	#NULL!	3	7	2	#NULL!	2	#NULL!	3	4	1	3	2
82	1	3	1	2	3	5	1	3	1	1	2	46	164	78	87	1	5	1	8	#NULL!	1	7	1	3	#NULL!	1	7	1	1	0	1	5	#NULL!	3	2	#NULL!	2	#NULL!	4	7	1	2	1	2	2	4	1	4	2
110	13	2	1	5	1	4	1	2	1	1	1	62	156	87	96	2	#NULL!	#NULL!	#NULL!	#NULL!	1	7	1	3	#NULL!	1	7	2	#NULL!	30	1	7	#NULL!	1	2	#NULL!	2	#NULL!	2	7	1	1	2	#NULL!	2	4	1	2	2
115	13	2	1	5	1	5	1	1	5	3	3	64	152	91	106	2	#NULL!	#NULL!	#NULL!	#NULL!	1	7	1	3	#NULL!	2	#NULL!	#NULL!	#NULL!	0	1	7	#NULL!	4	2	#NULL!	2	#NULL!	1	7	2	#NULL!	2	#NULL!	1	4	1	2	2
121	13	4	1	5	5	5	5	#NULL!		1	1	75	157	98	110	1	5	1	4	#NULL!	1	7	1	4	#NULL!	1	7	2	#NULL!	30	1	8	#NULL!	1	2	#NULL!	2	#NULL!	1	7	2	#NULL!	2	#NULL!	5	4	1	2	2
135	13	2	1	1	2	4	1	1	2	1	1	60	154	86	102	2	#NULL!	#NULL!	#NULL!	#NULL!	1	7	1	4	#NULL!	2	#NULL!	#NULL!	#NULL!	0	1	8	#NULL!	2	2	#NULL!	2	#NULL!	4	7	2	#NULL!	2	#NULL!	2	4	1	4	2
145	13	3	1	2	1	4	1	3	2	1	1	71	154	106	112	2	#NULL!	#NULL!	#NULL!	#NULL!	1	7	1	2	#NULL!	2	#NULL!	#NULL!	#NULL!	0	1	3	#NULL!	3	2	#NULL!	2	#NULL!	1	7	1	#NULL!	2	#NULL!	2	4	1	2	3
147	13	3	1	2	1	1	1	2	3	1	2	73	149	104	110	2	#NULL!	#NULL!	#NULL!	#NULL!	1	7	1	3	#NULL!	2	#NULL!	#NULL!	#NULL!	0	1	4	#NULL!	1	2	#NULL!	1	4	1	7	2	#NULL!	2	#NULL!	2	4	1	4	2
199	13	3	1	5	4	1	1	5	3	1	3	70	159	105	106	2	#NULL!	#NULL!	#NULL!	#NULL!	1	7	1	3	#NULL!	2	#NULL!	#NULL!	#NULL!	0	1	3	#NULL!	2	2	#NULL!	2	#NULL!	2	7	1	1	1	1	2	1	1	2	2
227	8	4	3	4	1	4	1	2	5	1	3	65	147	98	95	1	7	1	1	#NULL!	1	7	1	5	#NULL!	1	7	2	#NULL!	30	1	4	#NULL!	4	2	#NULL!	2	#NULL!	1	7	2	1	1	1	2	4	1	4	2
235	8	2	1	5	4	1	1	3	5	3	3	48	149	84	88	2	#NULL!	#NULL!	#NULL!	#NULL!	1	7	1	4	#NULL!	2	#NULL!	#NULL!	#NULL!	0	1	6	#NULL!	2	2	#NULL!	2	#NULL!	4	7	2	#NULL!	2	#NULL!	3	1	1	3	2
236	8	4	1	2	2	1	1	3	5	1	2	70	147	104	105	2	#NULL!	#NULL!	#NULL!	#NULL!	1	7	1	3	#NULL!	2	#NULL!	#NULL!	#NULL!	0	1	3	#NULL!	4	2	#NULL!	2	#NULL!	4	7	2	#NULL!	2	#NULL!	2	2	1	4	2
238	8	3	1	5	5	1	1	5	4	1	3	65	155	92	104	2	#NULL!	#NULL!	#NULL!	#NULL!	1	5	1	4	#NULL!	1	7	2	#NULL!	30	1	4	#NULL!	3	2	#NULL!	2	#NULL!	4	7	2	#NULL!	2	#NULL!	2	1	1	2	2
239	8	3	1	5	4	1	1	4	3	1	2	72	150	111	104	1	2	1	3	#NULL!	1	7	1	3	#NULL!	2	#NULL!	#NULL!	#NULL!	0	1	2	#NULL!	2	2	#NULL!	2	#NULL!	4	7	2	#NULL!	2	#NULL!	2	4	1	2	2
248	8	3	1	5	1	4	1	1	2	1	1	85	160	100	114	2	#NULL!	#NULL!	#NULL!	#NULL!	1	7	1	4	#NULL!	1	7	1	1	0	1	4	#NULL!	4	2	#NULL!	2	#NULL!	1	7	2	#NULL!	2	#NULL!	2	4	1	3	2
249	8	3	1	5	5	1	1	5	3	3	3	78	173	108	106	2	#NULL!	#NULL!	#NULL!	#NULL!	1	7	1	3	#NULL!	2	#NULL!	#NULL!	#NULL!	0	1	4	#NULL!	4	2	#NULL!	2	#NULL!	1	7	2	#NULL!	2	#NULL!	2	2	1	3	2
250	8	2	1	2	2	5	1	2	1	1	1	60	153	92	94	1	4	1	3	#NULL!	1	7	1	2	#NULL!	1	7	2	#NULL!	30	1	6	#NULL!	4	2	#NULL!	2	#NULL!	1	7	2	#NULL!	2	#NULL!	2	4	1	4	2
251	8	1	1	1	4	6	2	#NULL!		1	1	37	140	75	85	2	#NULL!	1	2	#NULL!	1	2	1	4	#NULL!	1	7	2	#NULL!	30	1	4	#NULL!	1	2	#NULL!	2	#NULL!	1	7	2	#NULL!	2	#NULL!	4	4	1	4	2
257	8	3	1	1	2	4	1	3	5	1	3	63	147	99	99	2	#NULL!	#NULL!	#NULL!	#NULL!	1	7	1	4	#NULL!	2	#NULL!	#NULL!	#NULL!	0	1	4	#NULL!	1	2	#NULL!	2	#NULL!	2	7	2	#NULL!	1	2	1	4	1	2	2
278	8	2	1	1	1	4	1	1	2	1	2	51	157	72	85	2	#NULL!	#NULL!	#NULL!	#NULL!	1	7	1	2	#NULL!	2	#NULL!	#NULL!	#NULL!	0	1	4	#NULL!	1	2	#NULL!	2	#NULL!	1	7	1	1	2	#NULL!	2	4	1	2	2
280	8	4	4	2	3	4	1	3	3	1	1	80	160	108	110	2	#NULL!	#NULL!	#NULL!	#NULL!	1	7	1	3	#NULL!	2	#NULL!	#NULL!	#NULL!	0	1	3	#NULL!	4	2	#NULL!	2	#NULL!	1	7	2	#NULL!	2	#NULL!	2	4	1	3	3
294	8	2	1	5	4	4	1	5	4	1	3	56	151	89	95	2	#NULL!	#NULL!	#NULL!	#NULL!	1	7	1	2	#NULL!	2	#NULL!	#NULL!	#NULL!	0	1	4	#NULL!	4	2	#NULL!	2	#NULL!	4	7	2	#NULL!	2	#NULL!	1	4	1	2	2
295	8	3	1	2	2	4	1	4	1	1	1	57	150	89	96	2	#NULL!	#NULL!	#NULL!	#NULL!	1	7	1	3	#NULL!	2	#NULL!	#NULL!	#NULL!	0	1	4	#NULL!	4	2	#NULL!	2	#NULL!	4	7	2	#NULL!	2	#NULL!	2	1	1	2	3
298	8	4	1	2	3	1	1	4	5	3	3	86	154	114	111	2	#NULL!	#NULL!	#NULL!	#NULL!	1	7	1	2	#NULL!	1	3	2	#NULL!	30	1	4	#NULL!	4	2	#NULL!	2	#NULL!	4	7	2	#NULL!	2	#NULL!	1	4	1	2	2
38	1	3	1	2	3	4	1	4	3	2	2	54	153	68	66	2	#NULL!	#NULL!	#NULL!	#NULL!	1	7	1	4	#NULL!	1	2	2	#NULL!	30	1	2	#NULL!	4	2	#NULL!	2	#NULL!	2	7	2	#NULL!	2	#NULL!	1	4	1	3	2
162	13	2	1	2	5	6	2	#NULL!		1	2	81	162	98	104	2	#NULL!	#NULL!	#NULL!	#NULL!	1	7	1	4	#NULL!	2	#NULL!	#NULL!	#NULL!	0	1	4	#NULL!	2	2	#NULL!	2	#NULL!	4	7	2	#NULL!	2	#NULL!	4	4	1	4	2
226	8	3	1	5	2	1	1	3	5	3	2	57	150	86	96	2	#NULL!	#NULL!	#NULL!	#NULL!	2	#NULL!	#NULL!	#NULL!	#NULL!	2	#NULL!	#NULL!	#NULL!	0	1	4	#NULL!	4	2	#NULL!	2	#NULL!	1	7	1	2	2	#NULL!	3	4	1	4	1
237	8	4	1	5	4	1	1	5	3	1	2	70	168	93	103	2	#NULL!	#NULL!	#NULL!	#NULL!	1	7	1	8	#NULL!	1	7	1	1	0	1	6	#NULL!	4	2	#NULL!	2	#NULL!	1	7	2	#NULL!	1	2	5	4	1	3	2
258	8	2	1	1	5	6	2	#NULL!		3	3	47	157	83	87	2	#NULL!	#NULL!	#NULL!	#NULL!	2	#NULL!	#NULL!	#NULL!	#NULL!	2	#NULL!	#NULL!	#NULL!	0	1	4	#NULL!	1	2	#NULL!	2	#NULL!	2	7	2	#NULL!	2	#NULL!	2	4	1	2	1
260	8	2	4	1	1	4	1	1	2	3	1	49	143	88	92	2	#NULL!	#NULL!	#NULL!	#NULL!	2	#NULL!	#NULL!	#NULL!	#NULL!	1	7	2	#NULL!	30	1	6	#NULL!	1	2	#NULL!	2	#NULL!	1	7	1	1	2	#NULL!	2	4	1	4	2
90	1	4	1	2	3	1	1	3	3	1	2	54	153	85	94	2	#NULL!	#NULL!	#NULL!	#NULL!	1	7	1	6	#NULL!	1	7	1	1	0	1	3	#NULL!	3	2	#NULL!	2	#NULL!	1	6	2	#NULL!	2	#NULL!	1	4	1	4	3
152	13	2	1	5	5	6	2	#NULL!		1	4	57	147	93	96	2	#NULL!	#NULL!	#NULL!	#NULL!	1	7	1	6	#NULL!	2	#NULL!	#NULL!	#NULL!	0	1	2	#NULL!	4	2	#NULL!	2	#NULL!	1	6	2	#NULL!	2	#NULL!	4	4	1	2	2
179	13	1	1	2	4	6	2	#NULL!		1	2	66	149	92	105	2	#NULL!	#NULL!	#NULL!	#NULL!	1	3	1	4	#NULL!	1	7	2	#NULL!	30	1	8	#NULL!	1	1	1	2	#NULL!	4	6	2	#NULL!	2	#NULL!	3	4	1	3	2
8	1	2	1	2	4	6	2	#NULL!		1	1	64	156	64	55	2	#NULL!	#NULL!	#NULL!	#NULL!	1	7	1	2	#NULL!	2	#NULL!	#NULL!	#NULL!	0	1	3	#NULL!	1	2	#NULL!	2	#NULL!	4	6	2	#NULL!	2	#NULL!	5	4	1	4	3
43	1	2	1	2	2	5	1	2	1	1	1	61	156	86	54	2	#NULL!	#NULL!	#NULL!	#NULL!	1	7	1	3	#NULL!	2	#NULL!	#NULL!	#NULL!	0	1	6	#NULL!	3	2	#NULL!	2	#NULL!	2	6	1	2	2	#NULL!	3	4	1	4	2
45	1	4	1	2	2	1	5	#NULL!		1	1	74	149	101	44	2	#NULL!	#NULL!	#NULL!	#NULL!	1	7	1	1	#NULL!	1	7	1	1	0	1	6	#NULL!	1	2	#NULL!	2	#NULL!	1	6	2	#NULL!	2	#NULL!	4	3	1	3	2
47	1	2	1	2	2	5	1	2	1	1	1	56	158	67	59	2	#NULL!	#NULL!	#NULL!	#NULL!	1	7	1	4	#NULL!	1	7	2	#NULL!	30	1	3	#NULL!	3	2	#NULL!	2	#NULL!	1	6	1	2	2	#NULL!	2	4	2	2	2
50	1	3	1	2	2	5	1	2	2	3	2	44	149	82	88	1	7	1	6	#NULL!	1	7	1	2	#NULL!	1	7	1	1	0	1	2	#NULL!	3	2	#NULL!	2	#NULL!	2	6	2	#NULL!	2	#NULL!	1	4	1	3	2
52	1	4	1	2	1	5	1	2	3	2	2	56	152	94	101	2	#NULL!	#NULL!	#NULL!	#NULL!	1	7	1	4	#NULL!	2	#NULL!	#NULL!	#NULL!	0	1	6	#NULL!	3	2	#NULL!	2	#NULL!	2	6	2	#NULL!	2	#NULL!	3	4	1	2	2
54	1	3	1	2	2	5	1	3	5	3	3	50	162	79	87	1	7	2	#NULL!	30	1	7	1	2	#NULL!	1	7	2	#NULL!	30	1	5	#NULL!	1	2	#NULL!	2	#NULL!	4	6	2	#NULL!	2	#NULL!	3	1	1	3	2
57	1	3	1	2	2	5	1	2	1	3	1	52	158	87	91	1	1	2	#NULL!	30	1	7	1	4	#NULL!	2	#NULL!	#NULL!	#NULL!	0	1	3	#NULL!	3	2	#NULL!	2	#NULL!	1	6	2	#NULL!	2	#NULL!	3	4	1	2	2
72	1	2	1	2	4	6	2	#NULL!		1	1	47	151	71	92	2	#NULL!	#NULL!	#NULL!	#NULL!	1	7	1	3	#NULL!	2	#NULL!	#NULL!	#NULL!	0	1	4	#NULL!	1	2	#NULL!	2	#NULL!	1	6	2	#NULL!	1	2	3	4	1	4	2
112	13	3	1	5	5	1	1	4	3	3	3	65	146	92	107	2	#NULL!	#NULL!	#NULL!	#NULL!	1	7	1	4	#NULL!	2	#NULL!	#NULL!	#NULL!	0	1	6	#NULL!	2	2	#NULL!	2	#NULL!	4	6	2	#NULL!	2	#NULL!	3	4	1	2	2
119	13	3	2	2	2	4	1	2	5	1	1	60	155	90	93	2	#NULL!	#NULL!	#NULL!	#NULL!	1	7	1	4	#NULL!	2	#NULL!	#NULL!	#NULL!	0	1	8	#NULL!	4	2	#NULL!	2	#NULL!	1	6	2	#NULL!	2	#NULL!	5	4	1	3	2
120	13	4	1	5	4	1	1	4	3	3	3	59	157	94	97	2	#NULL!	#NULL!	#NULL!	#NULL!	1	7	1	6	#NULL!	2	#NULL!	#NULL!	#NULL!	0	1	8	#NULL!	4	2	#NULL!	2	#NULL!	2	6	2	#NULL!	1	1	5	4	1	2	2
125	13	3	1	2	3	4	1	3	4	1	2	69	155	91	101	1	3	1	5	#NULL!	1	7	1	2	#NULL!	1	7	2	#NULL!	30	1	8	#NULL!	1	2	#NULL!	2	#NULL!	1	6	2	#NULL!	2	#NULL!	2	4	1	2	2
181	13	3	1	2	1	4	1	1	2	3	2	48	145	79	34	1	4	1	5	#NULL!	1	7	1	5	#NULL!	2	#NULL!	#NULL!	#NULL!	0	1	7	#NULL!	2	1	1	2	#NULL!	1	6	2	#NULL!	2	#NULL!	2	4	1	2	2
220	8	2	1	2	3	6	2	#NULL!		1	2	85	154	105	112	2	#NULL!	#NULL!	#NULL!	#NULL!	1	7	1	6	#NULL!	1	4	1	1	0	1	6	#NULL!	1	1	1	2	#NULL!	2	6	2	#NULL!	2	#NULL!	3	4	1	2	2
241	8	4	1	5	1	5	1	2	2	1	1	60	149	98	98	1	4	1	7	#NULL!	1	7	1	3	#NULL!	2	#NULL!	#NULL!	#NULL!	0	1	2	#NULL!	2	2	#NULL!	2	#NULL!	1	6	2	#NULL!	2	#NULL!	1	2	1	2	2
281	8	4	1	5	1	4	1	1	2	1	1	66	145	100	104	1	5	1	5	#NULL!	1	7	1	3	#NULL!	2	#NULL!	#NULL!	#NULL!	0	1	4	#NULL!	4	2	#NULL!	2	#NULL!	1	6	2	#NULL!	1	1	2	1	1	2	2
165	13	4	1	2	2	5	1	1	6	1	1	56	151	87	97	2	#NULL!	#NULL!	#NULL!	#NULL!	1	7	1	3	#NULL!	1	7	1	1	0	1	4	#NULL!	4	2	#NULL!	2	#NULL!	4	5	2	#NULL!	2	#NULL!	3	4	1	3	3
234	8	3	1	1	1	4	1	2	1	1	2	88	153	118	124	2	#NULL!	#NULL!	#NULL!	#NULL!	2	#NULL!	#NULL!	#NULL!	#NULL!	2	#NULL!	#NULL!	#NULL!	0	1	4	#NULL!	2	2	#NULL!	2	#NULL!	4	5	2	#NULL!	2	#NULL!	4	4	1	4	2
3	1	3	1	2	4	1	1	4	1	1	3	73	154	103	108	2	#NULL!	#NULL!	#NULL!	#NULL!	1	7	1	8	#NULL!	1	7	2	#NULL!	30	1	2	#NULL!	4	2	#NULL!	2	#NULL!	1	12	2	#NULL!	2	#NULL!	5	4	1	3	2
2	1	3	1	2	3	5	1	4	1	1	2	57	153	82	98	2	#NULL!	#NULL!	#NULL!	#NULL!	1	7	1	3	#NULL!	2	#NULL!	#NULL!	#NULL!	0	1	6	#NULL!	3	2	#NULL!	2	#NULL!	4	11	2	#NULL!	2	#NULL!	3	4	1	4	3
6	1	2	1	2	4	5	1	4	4	2	2	58	158	85	102	2	#NULL!	#NULL!	#NULL!	#NULL!	1	7	1	4	#NULL!	2	#NULL!	#NULL!	#NULL!	0	1	2	#NULL!	4	2	#NULL!	2	#NULL!	4	10	1	2	2	#NULL!	1	4	1	2	2
12	1	3	1	2	1	5	1	3	1	2	3	57	149	65	59	1	7	1	7	#NULL!	1	7	1	3	#NULL!	2	#NULL!	#NULL!	#NULL!	0	1	2	#NULL!	4	2	#NULL!	2	#NULL!	4	10	2	#NULL!	2	#NULL!	5	4	1	3	2
143	13	3	1	1	1	4	1	1	2	3	2	78	158	115	104	2	#NULL!	#NULL!	#NULL!	#NULL!	1	7	1	2	#NULL!	2	#NULL!	#NULL!	#NULL!	0	1	6	#NULL!	3	2	#NULL!	1	1	4	10	2	#NULL!	2	#NULL!	3	4	1	2	2
149	13	3	1	1	3	4	1	3	5	1	2	62	149	99	101	2	#NULL!	#NULL!	#NULL!	#NULL!	1	7	1	3	#NULL!	1	7	1	1	0	1	3	#NULL!	3	2	#NULL!	2	#NULL!	4	10	2	#NULL!	2	#NULL!	2	4	1	3	2
216	8	1	1	1	4	6	2	#NULL!		1	2	60	152	87	100	2	#NULL!	#NULL!	#NULL!	#NULL!	1	6	1	3	#NULL!	2	#NULL!	#NULL!	#NULL!	0	1	6	#NULL!	3	1	4	2	#NULL!	2	10	2	#NULL!	2	#NULL!	3	4	1	1	4
221	8	2	1	5	3	4	1	3	1	1	2	44	158	68	83	2	#NULL!	#NULL!	#NULL!	#NULL!	1	7	1	3	#NULL!	1	7	2	#NULL!	30	1	7	#NULL!	1	2	#NULL!	2	#NULL!	2	10	2	#NULL!	2	#NULL!	2	4	1	3	2
23	1	3	1	2	3	5	1	4	3	1	2	58	152	98	96	2	#NULL!	#NULL!	#NULL!	#NULL!	2	#NULL!	#NULL!	#NULL!	#NULL!	1	7	2	#NULL!	30	1	9	#NULL!	4	2	#NULL!	2	#NULL!	4	10	2	#NULL!	2	#NULL!	5	4	1	3	2
203	13	2	1	2	5	6	2	#NULL!		1	2	82	150	104	109	2	#NULL!	#NULL!	#NULL!	#NULL!	2	#NULL!	#NULL!	#NULL!	#NULL!	2	#NULL!	#NULL!	#NULL!	0	1	4	#NULL!	1	2	#NULL!	2	#NULL!	1	10	2	#NULL!	1	2	2	4	1	3	2
267	8	1	1	5	4	6	2	#NULL!		1	1	46	158	74	81	2	#NULL!	#NULL!	#NULL!	#NULL!	2	#NULL!	#NULL!	#NULL!	#NULL!	2	#NULL!	#NULL!	#NULL!	0	1	5	#NULL!	1	2	#NULL!	2	#NULL!	1	10	2	#NULL!	1	2	4	4	1	4	2
#NULL!	#NULL!	#NULL!		#NULL!	#NULL!		#NULL!	#NULL!		#NULL!	#NULL!	#NULL!	#NULL!	#NULL!	#NULL!	#NULL!	#NULL!	#NULL!	#NULL!	#NULL!	#NULL!	#NULL!	#NULL!	#NULL!	#NULL!	#NULL!	#NULL!	#NULL!	#NULL!	#NULL!	#NULL!	#NULL!	#NULL!	#NULL!	#NULL!	#NULL!	#NULL!	#NULL!	#NULL!	#NULL!	#NULL!	#NULL!	#NULL!	#NULL!	#NULL!	#NULL!	#NULL!	#NULL!	#NULL!
#NULL!	#NULL!	#NULL!		#NULL!	#NULL!		#NULL!	#NULL!		#NULL!	#NULL!	#NULL!	#NULL!	#NULL!	#NULL!	#NULL!	#NULL!	#NULL!	#NULL!	#NULL!	#NULL!	#NULL!	#NULL!	#NULL!	#NULL!	#NULL!	#NULL!	#NULL!	#NULL!	#NULL!	#NULL!	#NULL!	#NULL!	#NULL!	#NULL!	#NULL!	#NULL!	#NULL!	#NULL!	#NULL!	#NULL!	#NULL!	#NULL!	#NULL!	#NULL!	#NULL!	#NULL!	#NULL!	#NULL!
#NULL!	#NULL!	#NULL!		#NULL!	#NULL!		#NULL!	#NULL!		#NULL!	#NULL!	#NULL!	#NULL!	#NULL!	#NULL!	#NULL!	#NULL!	#NULL!	#NULL!	#NULL!	#NULL!	#NULL!	#NULL!	#NULL!	#NULL!	#NULL!	#NULL!	#NULL!	#NULL!	#NULL!	#NULL!	#NULL!	#NULL!	#NULL!	#NULL!	#NULL!	#NULL!	#NULL!	#NULL!	#NULL!	#NULL!	#NULL!	#NULL!	#NULL!	#NULL!	#NULL!	#NULL!	#NULL!	#NULL!
[truncated: 46 more columns]
